# Supplementary material for: On the role of artificial intelligence in medical imaging of COVID-19
Source: Patterns (N Y). 2021 Apr 30;2(6):100269. doi: 10.1016/j.patter.2021.100269 (PMC8086827; doi:10.1016/j.patter.2021.100269)
Supplement: Data S1. Detailed results of systematic meta-analysis [file mmc2.csv]

Paper ID	Paper title (first 3 words)	Full Title	Date	Author location	2nd Author loc	Data location	2nd data location	Data origin	Task (primary)	Modality	Peer Review	Data Quality/Scale	Modeling Quality	Experimental Rigor	Clinical deployment	Maturity score	Maturity level	Number of citations
0	COVID-MobileXpert: On-Device COVID-19	COVID-MobileXpert: On-Device COVID-19 Screening using Snapshots of Chest X-Ray	06.04.20	USA		N.A.		External	2. Detection/Diagnosis	X-Ray	1	0	0.5	0.5	0	2	Low	25
1	Segmentation of Pulmonary	Segmentation of Pulmonary Opacification in Chest CT Scans of COVID-19 Patients	07.07.20	CAN		IRN	KOR	Self-recorded/clinical	Segmentation-only	CT	0	1	0.5	0.5	0	2	Low	0
2	Automated Chest CT	Automated Chest CT Image Segmentation of COVID-19 Lung Infection based on 3D U-Net	24.06.20	DEU		CHN		External	Segmentation-only	CT	0	0	0	0	0	0	Low	7
3	Residual Attention U-Net	Residual Attention U-Net for Automated Multi-Class Segmentation of COVID-19 Chest CT Images	12.04.20	AUS	USA	ITA		External	Segmentation-only	CT	0	0	0.5	1	0	1.5	Low	46
4	COVID-19 Chest CT	COVID-19 Chest CT Image Segmentation -- A Deep Convolutional Neural Network Solution	23.04.20	CHN	AUS	CHN	DEU	Self-recorded/clinical	Segmentation-only	CT	0	1	1	0.5	0	2.5	Medium	35
5	A Light CNN	A Light CNN for detecting COVID-19 from CT scans of the chest	24.04.20	ITA		CHN	ITA	External	2. Detection/Diagnosis	CT	1	0.5	0.5	0.5	0	2.5	Medium	22
7	Iteratively Pruned Deep	Iteratively Pruned Deep Learning Ensembles for COVID-19 Detection in Chest X-rays	16.04.20	USA		CHN	ESP	External	2. Detection/Diagnosis	X-Ray	1	0.5	0.5	1	0	3	Medium	44
8	Deep Learning for	Deep Learning for Screening COVID-19 using Chest X-Ray Images	22.04.20	IND		IND	USA	External	2. Detection/Diagnosis	X-Ray	1	0	0	0	0	1	Low	30
9	Automated Methods for	Automated Methods for Detection and Classification Pneumonia based on X-Ray Images Using Deep Learning	31.03.20	MAR		USA		External	2. Detection/Diagnosis	X-Ray	0	0.5	0	0	0	0.5	Low	35
10	Automated diagnosis of	Automated diagnosis of COVID-19 with limited posteroanterior chest X-ray images using fine-tuned deep neural networks	23.04.20	IND		N.A.		External	2. Detection/Diagnosis	X-Ray	1	0	0	0.5	0	1.5	Low	27
11	Deep Learning System	Deep Learning System to Screen Coronavirus Disease 2019 Pneumonia	21.02.20	CHN		CHN		Self-recorded/clinical	2. Detection/Diagnosis	CT	1	1	0.5	0.5	0	3	Medium	386
12	Deep Learning on	Deep Learning on Chest X-ray Images to Detect and Evaluate Pneumonia Cases at the Era of COVID-19	05.04.20	FRA	ESP	CHN		External	2. Detection/Diagnosis	X-Ray	0	0	0	0	0	0	Low	14
13	Relational Modeling for	Relational Modeling for Robust and Efficient Pulmonary Lobe Segmentation in CT Scans	16.04.20	NLD		NLD	USA	Self-recorded/clinical	Segmentation-only	CT	1	1	1	1	0.5	4.5	High	15
14	Intra-model Variability in	Intra-model Variability in COVID-19 Classification Using Chest X-ray Images	30.04.20	USA		N.A.		External	2. Detection/Diagnosis	X-Ray	0	0	0	0.5	0	0.5	Low	6
15	Severity Assessment of	Severity Assessment of Coronavirus Disease 2019 (COVID-19) Using Quantitative Features from Chest CT Images	26.03.20	CHN		CHN		External	2. Detection/Diagnosis	CT	0	0.5	0.5	0.5	0	1.5	Low	47
16	A Novel and	A Novel and Reliable Deep Learning Web-Based Tool to Detect COVID-19 Infection from Chest CT-Scan	24.06.20	IRN		USA		External	2. Detection/Diagnosis	CT	0	0	0	0	0.5	0.5	Low	1
17	Automated Detection of	Automated Detection of COVID-19 from CT Scans Using Convolutional Neural Networks	23.06.20	IND		USA	IDN	External	2. Detection/Diagnosis	CT	0	0	0	0	0	0	Low	1
18	COVID-19-CT-CXR: a freely	COVID-19-CT-CXR: a freely accessible and weakly labeled chest X-ray and CT image collection on COVID-19 from biomedical literature	11.06.20	USA		N.A.		External	2. Detection/Diagnosis	CT	1	0	0	0	0	1	Low	7
19	Inf-Net: Automatic COVID-19	Inf-Net: Automatic COVID-19 Lung Infection Segmentation from CT Images	22.04.20	ARE	CHN	ITA		External	Segmentation-only	CT	1	0.5	1	1	0	3.5	Medium	126
20	Adaptive Feature Selection	Adaptive Feature Selection Guided Deep Forest for COVID-19 Classification with Chest CT	07.05.20	CHN		CHN		Self-recorded/clinical	2. Detection/Diagnosis	CT	1	1	1	1	0	4	Medium	21
21	Dual-Sampling Attention Network	Dual-Sampling Attention Network for Diagnosis of COVID-19 from Community Acquired Pneumonia	06.05.20	CHN		CHN		Self-recorded/clinical	2. Detection/Diagnosis	CT	1	1	1	1	0	4	Medium	63
22	A Cascaded Learning	A Cascaded Learning Strategy for Robust COVID-19 Pneumonia Chest X-Ray Screening	24.04.20	TWN		ESP		External	2. Detection/Diagnosis	X-Ray	0	0.5	0.5	0	0	1	Low	11
23	Momentum Contrastive Learning	Momentum Contrastive Learning for Few-Shot COVID-19 Diagnosis from Chest CT Images	16.06.20	AUS		CHN	ITA	External	2. Detection/Diagnosis	CT	1	0	0.5	0.5	0	2	Low	12
24	CovidCTNet: An Open-Source	CovidCTNet: An Open-Source Deep Learning Approach to Identify Covid-19 Using CT Image	06.05.20	CAN	IRN	IRN	USA	Self-recorded/clinical	2. Detection/Diagnosis	CT	0	0.5	0.5	0	-1	0	Low	12
25	COVID-CAPS: A Capsule	COVID-CAPS: A Capsule Network-based Framework for Identification of COVID-19 cases from X-ray Images	06.04.20	CAN		N.A.		External	2. Detection/Diagnosis	X-Ray	1	0	0.5	0	0	1.5	Low	113
26	COVID-19 identification in	COVID-19 identification in chest X-ray images on flat and hierarchical classification scenarios	13.04.20	BRA		N.A.		External	2. Detection/Diagnosis	X-Ray	1	0	0.5	1	0	2.5	Medium	93
27	Lung Infection Quantification	Lung Infection Quantification of COVID-19 in CT Images with Deep Learning	10.03.20	CHN		CHN		Self-recorded/clinical	3. Monitoring/Severity assessment	CT	0	1	0.5	0.5	1	3	Medium	199
28	Harmony-Search and Otsu	Harmony-Search and Otsu based System for Coronavirus Disease (COVID-19) Detection using Lung CT Scan Images	06.04.20	IND		N.A.		External	2. Detection/Diagnosis	CT	0	0	0.5	0.5	0	1	Low	41
29	Machine Learning Automatically	Machine Learning Automatically Detects COVID-19 using Chest CTs in a Large Multicenter Cohort	09.06.20	USA		USA	ESP	Self-recorded/clinical	2. Detection/Diagnosis	CT	0	1	0.5	0.5	0	2	Low	3
31	Does Non-COVID19 Lung	Does Non-COVID19 Lung Lesion Help? Investigating Transferability in COVID-19 CT Image Segmentation	23.06.20	CHN		N.A.		External	Segmentation-only	CT	0	0	0	0.5	0	0.5	Low	2
32	COVID-19 detection using	COVID-19 detection using Residual Attention Network an Artificial Intelligence approach	26.06.20	USA		ITA		External	2. Detection/Diagnosis	X-Ray	0	0	0	0.5	0	0.5	Low	3
33	Exploration of Interpretability	Exploration of Interpretability Techniques for Deep COVID-19 Classification using Chest X-ray Images	03.06.20	DEU		N.A.		External	2. Detection/Diagnosis	X-Ray	0	0	0	0	0	0	Low	7
35	Deep learning to	Deep learning to estimate the physical proportion of infected region of lung for COVID-19 pneumonia with CT image set	09.06.20	CHN		CHN		Self-recorded/clinical	3. Monitoring/Severity assessment	CT	0	0.5	0.5	0	0	1	Low	2
36	Coronavirus Detection and	Coronavirus Detection and Analysis on Chest CT with Deep Learning	06.04.20	USA		CHN		Self-recorded/clinical	2. Detection/Diagnosis	CT	0	0	0	0	0	0	Low	38
37	COVID-Net: A Tailored	COVID-Net: A Tailored Deep Convolutional Neural Network Design for Detection of COVID-19 Cases from Chest X-Ray Images	22.03.20	CAN		N.A.		External	2. Detection/Diagnosis	X-Ray	1	0.5	0	0	0	1.5	Low	514
38	COVID-DA: Deep Domain	COVID-DA: Deep Domain Adaptation from Typical Pneumonia to COVID-19	30.04.20	CHN		N.A.		External	2. Detection/Diagnosis	X-Ray	0	0	0.5	0.5	0	1	Low	12
39	POCOVID-Net: Automatic Detection	POCOVID-Net: Automatic Detection of COVID-19 From a New Lung Ultrasound Imaging Dataset (POCUS)	25.04.20	CHE	ESP	N.A.		Self-recorded/clinical	2. Detection/Diagnosis	Ultrasound	0	0	0	0	0.5	0.5	Low	27
40	Diagnosis of Coronavirus	Diagnosis of Coronavirus Disease 2019 (COVID-19) with Structured Latent Multi-View Representation Learning	06.05.20	CHN		CHN		Self-recorded/clinical	2. Detection/Diagnosis	CT	1	1	0.5	0.5	0	3	Medium	56
41	A Deep Convolutional	A Deep Convolutional Neural Network for COVID-19 Detection Using Chest X-Rays	30.04.20	BRA		USA	ITA	External	2. Detection/Diagnosis	X-Ray	0	0	0	0	0	0	Low	15
42	Automatic Detection of	Automatic Detection of Coronavirus Disease (COVID-19) in X-ray and CT Images: A Machine Learning-Based Approach	22.04.20	TUR		N.A.		External	2. Detection/Diagnosis	X-Ray	0	0	0	0	0	0	Low	38
44	A Weakly Supervised	A Weakly Supervised Consistency-based Learning Method for COVID-19 Segmentation in CT Images	04.07.20	CAN	ESP	ITA		External	Segmentation-only	CT	0	0	0	0	0	0	Low	6
45	Classification of COVID-19	Classification of COVID-19 in chest X-ray images using DeTraC deep convolutional neural network	01.04.20	EGY	GBR	JPN		External	2. Detection/Diagnosis	X-Ray	1	0.5	1	1	0	3.5	Medium	147
46	Unveiling COVID-19 from	Unveiling COVID-19 from Chest X-ray with deep learning: a hurdles race with small data	11.04.20	ITA		ITA		External	2. Detection/Diagnosis	X-Ray	1	0	0	0	0	1	Low	34
47	SODA: Detecting Covid-19	SODA: Detecting Covid-19 in Chest X-rays with Semi-supervised Open Set Domain Adaptation	22.05.20	USA		USA		External	2. Detection/Diagnosis	X-Ray	0	0	0.5	0	0	0.5	Low	2
48	Detection of Coronavirus	Detection of Coronavirus (COVID-19) Associated Pneumonia based on Generative Adversarial Networks and a Fine-Tuned Deep Transfer Learning Model using Chest X-ray Dataset	02.04.20	EGY		CHN		External	2. Detection/Diagnosis	X-Ray	0	0.5	0.5	0	0	1	Low	47
49	Towards Efficient COVID-19	Towards Efficient COVID-19 CT Annotation: A Benchmark for Lung and Infection Segmentation	27.04.20	CHN	CAN	N.A.		External	Segmentation-only	CT	0	0.5	0	1	0	1.5	Low	26
50	Convolutional Sparse Support	Convolutional Sparse Support Estimator Based Covid-19 Recognition from X-ray Images	08.05.20	FIN	QAT	ITA	ESP	External	2. Detection/Diagnosis	X-Ray	0	0.5	0.5	0	0	1	Low	10
51	Evaluation of Contemporary	Evaluation of Contemporary Convolutional Neural Network Architectures for Detecting COVID-19 from Chest Radiographs	30.06.20	USA		N.A.		External	2. Detection/Diagnosis	X-Ray	0	0	0	0	0	0	Low	0
52	Weakly Supervised Deep	Weakly Supervised Deep Learning for COVID-19 Infection Detection and Classification from CT Images	14.04.20	CHN	NOR	CHN		Self-recorded/clinical	2. Detection/Diagnosis	CT	1	0.5	0.5	0.5	0	2.5	Medium	57
53	End-to-end learning for	End-to-end learning for semiquantitative rating of COVID-19 severity on Chest X-rays	08.06.20	ITA		ITA	N.A.	Self-recorded/clinical	2. Detection/Diagnosis	X-Ray	0	1	1	1	1	4	Medium	10
54	Improving performance of	Improving performance of CNN to predict likelihood of COVID-19 using chest X-ray images with preprocessing algorithms	11.06.20	USA		USA	CHN	External	2. Detection/Diagnosis	X-Ray	1	0	0.5	0	0	1.5	Low	2
55	CovidAID: COVID-19 Detection	CovidAID: COVID-19 Detection Using Chest X-Ray	21.04.20	IND	GBR	N.A.		External	2. Detection/Diagnosis	X-Ray	0	0	0	0	0	0	Low	27
56	Development of a	Development of a Machine-Learning System to Classify Lung CT Scan Images into Normal/COVID-19 Class	24.04.20	LBN	IND	N.A.		External	2. Detection/Diagnosis	CT	0	0	0.5	0	0	0.5	Low	7
57	A Comparative Study	A Comparative Study on Early Detection of COVID-19 from Chest X-Ray Images	07.06.20	FIN	QAT	ITA	ESP	External	2. Detection/Diagnosis	X-Ray	0	0.5	0	0.5	0	1	Low	8
58	CoroNet: A deep	CoroNet: A deep neural network for detection and diagnosis of COVID-19 from chest x-ray images	10.04.20	IND		N.A.		External	2. Detection/Diagnosis	X-Ray	1	0	0	0	0	1	Low	142
59	Deep-COVID: Predicting COVID-19	Deep-COVID: Predicting COVID-19 From Chest X-Ray Images Using Deep Transfer Learning	20.04.20	USA	IRN	N.A.		External	2. Detection/Diagnosis	X-Ray	1	0.5	0.5	0.5	0	2.5	Medium	99
60	Fast and accurate	Fast and accurate detection of Covid-19-related pneumonia from chest X-ray images with novel deep learning model	10.05.20	IDN	IDN	N.A.		External	2. Detection/Diagnosis	X-Ray	0	0	0	0	0	0	Low	2
62	ROAM: Random Layer	ROAM: Random Layer Mixup for Semi-Supervised Learning in Medical Imaging	20.03.20	DEU	DEU	N.A.		External	Segmentation-only	Multimodal	0	0	0	0.5	0	0.5	Low	0
63	Classification of the	Classification of the COVID-19 infected patients using DenseNet201 based deep transfer learning.	04.07.20	IND	IND	N.A.		External	2. Detection/Diagnosis	CT	1	0	0	0	0	1	Low	50
64	A deep learning approach	A deep learning approach to characterize 2019 coronavirus disease (COVID-19) pneumonia in chest CT images.	04.07.20	CHN	CHN	CHN		External	2. Detection/Diagnosis	CT	1	0.5	0	0.5	1	3	Medium	22
65	Setting up an	Setting up an Easy-to-Use Machine Learning Pipeline for Medical Decision Support: A Case Study for COVID-19 Diagnosis Based on Deep Learning with CT Scans.	02.07.20	GRC	GRC	N.A.	https://github.com/UCSD-AI4H/COVID-CT	External	2. Detection/Diagnosis	CT	1	0	0	0	0	1	Low	3
66	Truncated inception net:	Truncated inception net: COVID-19 outbreak screening using chest X-rays.	27.06.20	IND	IND	N.A.		External	2. Detection/Diagnosis	X-Ray	1	0	0.5	0	0	1.5	Low	46
67	COVID-19 Pneumonia Diagnosis	COVID-19 Pneumonia Diagnosis Using a Simple 2D Deep Learning Framework With a Single Chest CT Image: Model Development and Validation.	23.06.20	KOR	KOR	KOR		Self-recorded/clinical	2. Detection/Diagnosis	CT	1	0.5	0	0.5	0	2	Low	24
68	Application of deep	Application of deep learning technique to manage COVID-19 in routine clinical practice using CT images: Results of 10 convolutional neural networks.	23.06.20	IRN	IRN	N.A.		External	2. Detection/Diagnosis	CT	1	0	0	0.5	0	1.5	Low	108
69	Quantitative analysis of	Quantitative analysis of chest CT imaging findings with the risk of ARDS in COVID-19 patients: a preliminary study.	23.06.20	CHN	CHN	N.A.		External	2. Detection/Diagnosis	CT	1	0.5	0	0	1	2.5	Medium	5
70	A Novel Machine	A Novel Machine Learning-derived Radiomic Signature of the Whole Lung Differentiates Stable From Progressive COVID-19 Infection: A Retrospective Cohort Study.	20.06.20	CHN	CHN	CHN		External	4. Prognosis/Treatment	CT	1	0.5	0	0.5	0	2	Low	7
74	Interpretable Artificial Intelligence	Interpretable Artificial Intelligence for COVID-19 Diagnosis from Chest CT Reveals Specificity of Ground-Glass Opacities.	09.06.20	USA	USA	N.A.		External	2. Detection/Diagnosis	CT	0	1	0	0	0	1	Low	5
76	Weakly Labeled Data	Weakly Labeled Data Augmentation for Deep Learning: A Study on COVID-19 Detection in Chest X-Rays.	04.06.20	USA	USA	N.A.		External	2. Detection/Diagnosis	X-Ray	1	0.5	0	0.5	0	2	Low	16
77	Any unique image	Any unique image biomarkers associated with COVID-19?	29.05.20	USA	USA	N.A.		Self-recorded/clinical	2. Detection/Diagnosis	CT	1	1	0	0.5	0.5	3	Medium	9
78	A Fully Automatic	A Fully Automatic Deep Learning System for COVID-19 Diagnostic and Prognostic Analysis.	24.05.20	CHN	CHN	N.A.		Self-recorded/clinical	2. Detection/Diagnosis	CT	1	1	0.5	0.5	0	3	Medium	91
79	A review on	A review on the use of artificial intelligence for medical imaging of the lungs of patients with coronavirus disease 2019.	22.05.20	JPN	JPN	N.A.		External	Review	Multimodal	1					1	Low	8
80	Artificial intelligence-enabled rapid	Artificial intelligence-enabled rapid diagnosis of patients with COVID-19.	20.05.20	USA	USA	CHN		Self-recorded/clinical	2. Detection/Diagnosis	CT	1	1	1	1	1	5	High	225
81	An automated Residual	An automated Residual Exemplar Local Binary Pattern and iterative ReliefF based corona detection method using lung X-ray image.	20.05.20	TUR	TUR	N.A.		External	2. Detection/Diagnosis	X-Ray	1	0	0.5	0.5	0	2	Low	19
82	Deep learning-based multi-view	Deep learning-based multi-view fusion model for screening 2019 novel coronavirus pneumonia: A multicentre study.	15.05.20	CHN	CHN	CHN		Self-recorded/clinical	2. Detection/Diagnosis	CT	1	1	0.5	0.5	0	3	Medium	40
83	Deep learning for	Deep learning for classification and localization of COVID-19 markers in point-of-care lung ultrasound.	15.05.20	ITA	ITA	ITA		Self-recorded/clinical	3. Monitoring/Severity assessment	Ultrasound	1	1	1	1	0	4	Medium	73
84	Using X-ray images	Using X-ray images and deep learning for automated detection of coronavirus disease.	14.05.20	MAR	MAR	N.A.	https://www.kaggle.com/paultimothymooney/chest-xray-pneumonia , https://github.com/ieee8023/covid-chestxray-dataset	External	2. Detection/Diagnosis	X-Ray	1	0	0	0	0	1	Low	53
85	Artificial intelligence to	Artificial intelligence to codify lung CT in Covid-19 patients.	06.05.20	ITA	ITA	ITA		Self-recorded/clinical	3. Monitoring/Severity assessment	CT	1	0	0	0	0.5	1.5	Low	27
86	The role of	The role of imaging in the detection and management of COVID-19: a review.	02.05.20	CHN	CHN	N.A.		External	Review	Multimodal	1					1	Low	79
87	Use of CT	Use of CT and artificial intelligence in suspected or COVID-19 positive patients: statement of the Italian Society of Medical and Interventional Radiology.	01.05.20	ITA	ITA	N.A.		N.A.	Review	CT						0	Low	36
89	Classification of COVID-19	Classification of COVID-19 patients from chest CT images using multi-objective differential evolution-based convolutional neural networks.	28.04.20	IND	IND	N.A.		External	2. Detection/Diagnosis	CT	1	0	0	0	0	1	Low	106
91	Deep learning Enables	Deep learning Enables Accurate Diagnosis of Novel Coronavirus (COVID-19) with CT images	25.02.20	CHN	CHN	CHN	Guangzhou	Self-recorded/clinical	2. Detection/Diagnosis	CT	0	0.5	0	0	1	0.5	Low	182
92	Machine learning-based CT	Machine learning-based CT radiomics model for predicting hospital stay in patients with pneumonia associated with SARS-CoV-2 infection: A multicenter study	03.03.20	CHN	CHN	CHN	5 hospitals in Ankang, Lishui, Zhenjiang, Lanzhou, and Linxia	Self-recorded/clinical	4. Prognosis/Treatment	CT	1	1	0	1	0.5	3.5	Medium	52
94	AI-assisted CT imaging	AI-assisted CT imaging analysis for COVID-19 screening: Building and deploying a medical AI system	23.03.20	CHN	CHN	CHN		Self-recorded/clinical	2. Detection/Diagnosis	CT	1	1	0.5	1	1	4.5	High	92
95	Deep Learning-Based Recognizing	Deep Learning-Based Recognizing COVID-19 and other Common Infectious Diseases of the Lung by Chest CT Scan Images	30.03.20	CHN	CHN	CHN	CHN	Self-recorded/clinical	2. Detection/Diagnosis	CT	0	1	0	0.5	0	1.5	Low	20
96	Improved deep learning	Improved deep learning model for differentiating novel coronavirus pneumonia and influenza pneumonia	30.03.20	CHN	CHN	CHN		Self-recorded/clinical	2. Detection/Diagnosis	CT	0	1	0	0.5	0.5	2	Low	7
97	The diagnostic evaluation	The diagnostic evaluation of Convolutional NeuralNetwork (CNN) for the assessment of chest X-ray ofpatients infected with COVID-19	31.03.20	PAK	PAK	CAN		External	2. Detection/Diagnosis	X-Ray	0	0	0	0	0	0	Low	19
100	Machine Learning Analysis	Machine Learning Analysis of Chest CT Scan Images as a Complementary Digital Test of Coronavirus (COVID-19) Patients	17.04.20	GBR	GBR	CHN		External	2. Detection/Diagnosis	CT	0	0	0.5	0.5	0	1	Low	16
101	Accurate Prediction of	Accurate Prediction of COVID-19 using Chest X-Ray Images through Deep Feature Learning model with SMOTE and Machine Learning Classifiers	17.04.20	IND	JPN	ITA		External	2. Detection/Diagnosis	X-Ray	0	0	0	0	0	0	Low	23
102	CoroNet: A Deep	CoroNet: A Deep Network Architecture for Semi-Supervised Task-Based Identification of COVID-19 from Chest X-ray Images	17.04.20	USA	USA	N.A.		External	2. Detection/Diagnosis	X-Ray	0	0	0.5	0	0	0.5	Low	22
103	Multi-task Deep Learning	Multi-task Deep Learning Based CT Imaging Analysis For COVID-19: Classification and Segmentation	21.04.20	FRA	FRA	CHN		External	2. Detection/Diagnosis	CT	1	0.5	0.5	1	0	3	Medium	47
104	From Community Acquired	From Community Acquired Pneumonia to COVID-19: A Deep Learning Based Method for Quantitative Analysis of COVID-19 on thick-section CT Scans	23.04.20	CHN	CHN	CHN		Self-recorded/clinical	3. Monitoring/Severity assessment	CT	1	1	0.5	0.5	1	4	Medium	13
105	Automated Diagnosis of	Automated Diagnosis of COVID-19 Using Deep Learning and Data Augmentation on Chest CT	29.04.20	CHN	CHN	USA		External	2. Detection/Diagnosis	CT	0	0.5	0	0	0	0.5	Low	4
106	Distinguishing L and	Distinguishing L and H phenotypes of COVID-19 using a single x-ray image	03.05.20	USA	USA	N.A.		External	4. Prognosis/Treatment	X-Ray	0	0	0	0	0	0	Low	2
107	ai-corona: Radiologist-Assistant Deep	ai-corona: Radiologist-Assistant Deep Learning Framework for COVID-19 Diagnosis in Chest CT Scans	05.05.20	IRN	IRN	IRN		Self-recorded/clinical	2. Detection/Diagnosis	CT	0	0	0	0.5	1	1.5	Low	5
108	TRACKING AND PREDICTING	TRACKING AND PREDICTING COVID-19 RADIOLOGICAL TRAJECTORY USING DEEP LEARNING ON CHEST X-RAYS: INITIAL ACCURACY TESTING	05.05.20	CAN	CAN	N.A.		External	2. Detection/Diagnosis	X-Ray	0	0.5	0	0.5	0	1	Low	7
109	Automatic Detection of	Automatic Detection of COVID-19 Using X-ray Images with Deep Convolutional Neural Networks and Machine Learning	06.05.20	CHN	CHN	N.A.		External	2. Detection/Diagnosis	X-Ray	0	0	0	0	0	0	Low	9
110	Classification of COVID-19	Classification of COVID-19 from Chest X-ray images using Deep Convolutional Neural Networks	18.06.20	CHN	CHN	N.A.		External	2. Detection/Diagnosis	Multimodal	0	0	0	0	0	0	Low	16
111	MantisCOVID: Rapid X-Ray	MantisCOVID: Rapid X-Ray Chest Radiograph and Mortality Rate Evaluation With Artificial Intelligence For COVID-19	08.05.20	TUR		USA		External	2. Detection/Diagnosis	X-Ray	0	0	0	0	0	0	Low	1
113	Training deep learning	Training deep learning algorithms with weakly labeled pneumonia chest X-ray data for COVID-19 detection	08.05.20	USA	USA	CHN	USA	External	2. Detection/Diagnosis	X-Ray	1	0.5	0	0.5	0.5	2.5	Medium	11
114	ProgNet: Covid-19 prognosis	ProgNet: Covid-19 prognosis using recurrent andconvolutional neural networks	08.05.20	FRA	FRA	CHN		External	4. Prognosis/Treatment	X-Ray	0	0	0	0.5	0	0.5	Low	4
115	Deep learning models	Deep learning models for COVID-19 infected area segmentation in CT images	11.05.20	GRC	GRC	N.A.		External	Segmentation-only	CT	0	0	0	0	0	0	Low	13
116	Deep Transfer Learning-based	Deep Transfer Learning-based COVID-19 prediction using Chest X-rays	14.05.20	IND	IND	USA		External	2. Detection/Diagnosis	X-Ray	0	0	0	0	0	0	Low	4
117	Online COVID-19 diagnosis	Online COVID-19 diagnosis with chest CT images: Lesion-attention deep neural networks	14.05.20	CHN	CHN	CHN		Self-recorded/clinical	2. Detection/Diagnosis	CT	0	0	0	0	0.5	0.5	Low	3
118	Assisting Scalable Diagnosis	Assisting Scalable Diagnosis Automatically via CT Images in the Combat against COVID-19	15.05.20	CHN	CHN	CHN		Self-recorded/clinical	2. Detection/Diagnosis	CT	0	1	0	0.5	1	2.5	Medium	3
120	Covid-19 Detection using	Covid-19 Detection using CNN Transfer Learning from X-ray Images	18.05.20	IRQ	IRQ	N.A.		External	Segmentation-only	X-Ray	0	0	0	1	0	1	Low	11
121	Problems of Deploying	Problems of Deploying CNN Transfer Learning to Detect COVID-19 from Chest X-rays	07.06.20	IRQ	IRQ	N.A.		External	2. Detection/Diagnosis	X-Ray	0	0	0	1	0	1	Low	7
122	COVID Faster R-CNN:	COVID Faster R-CNN: A Novel Framework to Diagnose Novel Coronavirus Disease (COVID-19) in X-Ray Images	19.05.20	BGD	BGD	CAN	CAN	External	2. Detection/Diagnosis	X-Ray	1	0	0	0	0	1	Low	14
123	COVID-19 detection from	COVID-19 detection from chest X-Ray images using Deep Learning and Convolutional Neural Networks	24.05.20	GRC	GRC	N.A.	N.A.	External	2. Detection/Diagnosis	X-Ray	1	0	0	0	0	1	Low	5
124	AIDCOV: An Interpretable	AIDCOV: An Interpretable Artificial Intelligence Model for Detection of COVID-19 from Chest Radiography Images	25.05.20	USA	USA	N.A.	N.A.	External	2. Detection/Diagnosis	X-Ray	0	0.5	0.5	0.5	0	1.5	Low	2
126	A chest radiography-based	A chest radiography-based artificial intelligence deep-learning model to predict severe Covid-19 patient outcomes: the CAPE (Covid-19 AI Predictive Engine) Model	27.05.20	SGP	SGP	N.A.	SGP	External	2. Detection/Diagnosis	X-Ray	0	1	0	0.5	0	1.5	Low	2
127	Early Detection of	Early Detection of Coronavirus Cases Using Chest X-ray Images Employing Machine Learning and Deep Learning Approaches	08.06.20	IND	IND	N.A.	N.A.	External	2. Detection/Diagnosis	X-Ray	0	0	0	0.5	0	0.5	Low	2
128	Benchmarking Deep Learning	Benchmarking Deep Learning Models and Automated Model Design for COVID-19 Detection with Chest CT Scans	09.06.20	CHN	CHN	N.A.		External	2. Detection/Diagnosis	CT	0	1	0.5	1	0	2.5	Medium	7
129	A Fully Automated	A Fully Automated Deep Learning-based Network ForDetecting COVID-19 from a New And Large Lung CT ScanDataset	12.06.20	IRN	IRN	IRN		Self-recorded/clinical	2. Detection/Diagnosis	CT	0	1	0	0.5	0	1.5	Low	17
130	Chest X-ray classification	Chest X-ray classification using Deep learning for automated COVID-19 screening	23.06.20	IND	IND	IND		Self-recorded/clinical	2. Detection/Diagnosis	X-Ray	0	0	0	0	0	0	Low	4
131	A Multi-Task Pipeline	A Multi-Task Pipeline with Specialized Streams forClassification and Segmentation of InfectionManifestations in COVID-19 Scans	26.06.20	EGY	EGY	N.A.		External	2. Detection/Diagnosis	Multimodal	1	0	0.5	1	0	2.5	Medium	1
132	Lung Segmentation from	Lung Segmentation from Chest X-rays using Variational Data Imputation	20.05.20	DNK	DNK	DNK		External	Segmentation-only	X-Ray	0	0	0.5	0	0	0.5	Low	9
133	DeepCOVIDExplainer: Explainable COVID-19	DeepCOVIDExplainer: Explainable COVID-19 Diagnosis Based on Chest X-ray Images	09.04.20	DEU	DEU	N.A.		External	2. Detection/Diagnosis	X-Ray	0	0	1	0.5	0	1.5	Low	0
134	Stacked Convolutional Neural	Stacked Convolutional Neural Network for Diagnosis of COVID-19 Disease from X-ray Images	22.06.20	IND	IND	N.A.		External	2. Detection/Diagnosis	X-Ray	0	0	0	0	0	0	Low	6
135	Estimating Uncertainty and	Estimating Uncertainty and Interpretability in Deep Learning for Coronavirus (COVID-19) Detection	22.03.20	GBR	GBR	N.A.		External	Segmentation-only	X-Ray	0	0	0.5	0.5	0	1	Low	97
136	Can AI help	Can AI help in screening Viral and COVID-19 pneumonia?	29.03.20	QAT	BGD	N.A.		External	2. Detection/Diagnosis	X-Ray	1	0	0.5	0.5	0	2	Low	144
137	Attention U-Net Based	Attention U-Net Based Adversarial Architectures for Chest X-ray Lung Segmentation	23.03.20	HUN	HUN	N.A.		External	Segmentation-only	X-Ray	0	0	0	0	0	0	Low	27
138	COVID-CXNet: Detecting COVID-19	COVID-CXNet: Detecting COVID-19 in Frontal Chest X-ray Images using Deep Learning	16.06.20	CAN	CAN	N.A.		External	2. Detection/Diagnosis	X-Ray	0	0	0	0	0	0	Low	9
139	Robust Screening of	Robust Screening of COVID-19 from Chest X-ray via Discriminative Cost-Sensitive Learning	27.04.20	CHN	CHN	N.A.		External	2. Detection/Diagnosis	X-Ray	0	0.5	1	0.5	0	2	Low	23
140	Towards an Effective	Towards an Effective and Efficient Deep Learning Model for COVID-19 Patterns Detection in X-ray Images	12.04.20	BRA		N.A.		External	2. Detection/Diagnosis	X-Ray	0	0	0	0	0	0	Low	21
141	COVIDX-Net: A Framework	COVIDX-Net: A Framework of Deep Learning Classifiers to Diagnose COVID-19 in X-Ray Images	24.03.20	EGY	SAU	N.A.		External	2. Detection/Diagnosis	X-Ray	0	0	0	0	0	0	Low	230
142	Predicting COVID-19 Pneumonia	Predicting COVID-19 Pneumonia Severity on Chest X-ray with Deep Learning	24.05.20	CAN		N.A.		Self-recorded/clinical	2. Detection/Diagnosis	X-Ray	1	0	0.5	0.5	0	2	Low	39
143	A cascade network	A cascade network for Detecting COVID-19 using chest x-rays	01.05.20	CHN		N.A.		External	2. Detection/Diagnosis	X-Ray	0	0	1	0	0	1	Low	11
144	COVID-ResNet: A Deep	COVID-ResNet: A Deep Learning Framework for Screening of COVID19 from Radiographs	31.03.20	USA	PAK	N.A.		External	2. Detection/Diagnosis	X-Ray	0	0	0.5	0	0	0.5	Low	118
145	Multi-Channel Transfer Learning	Multi-Channel Transfer Learning of Chest X-ray Images for Screening of COVID-19	12.05.20	KOR		N.A.		External	2. Detection/Diagnosis	X-Ray	1	0.5	0.5	1	0	3	Medium	9
146	Detection of Covid-19	Detection of Covid-19 From Chest X-ray Images Using Artificial Intelligence: An Early Review	11.04.20	FRA		N.A.		External	Review	X-Ray	0					0	Low	23
147	A New Modified	A New Modified Deep Convolutional Neural Network for Detecting COVID-19 from X-ray Images	17.04.20	IRN		N.A.		External	2. Detection/Diagnosis	X-Ray	1	0	0.5	0	0	1.5	Low	22
148	Finding Covid-19 from	Finding Covid-19 from Chest X-rays using Deep Learning on a Small Dataset	05.04.20	USA		N.A.		External	2. Detection/Diagnosis	X-Ray	0	0	0	0	0	0	Low	62
149	Viral Pneumonia Screening	Viral Pneumonia Screening on Chest X-ray Images Using Confidence-Aware Anomaly Detection	27.03.20	CHN		CHN		Self-recorded/clinical	2. Detection/Diagnosis	X-Ray	1	1	1	0.5	0	3.5	Medium	2
150	COVIDLite: A depth-wise	COVIDLite: A depth-wise separable deep neural network with white balance and CLAHE for detection of COVID-19	19.06.20	IND	DEU	N.A.		External	2. Detection/Diagnosis	X-Ray	0	0	0.5	0	0	0.5	Low	5
151	Automatic classification between	Automatic classification between COVID-19 pneumonia non-COVID-19 pneumonia and the healthy on chest X-ray image: combination of data augmentation methods	01.06.20	JPN		N.A.		External	2. Detection/Diagnosis	X-Ray	1	0	0	0	0	1	Low	4
152	A Critic Evaluation	A Critic Evaluation of Methods for COVID-19 Automatic Detection from X-Ray Images	27.04.20	ITA		N.A.		External	2. Detection/Diagnosis	X-Ray	0	0.5	0	0.5	0	1	Low	30
153	UMLS-ChestNet: A deep	UMLS-ChestNet: A deep convolutional neural network for radiological findings differential diagnoses and localizations of COVID-19 in chest x-rays	06.06.20	ESP		ESP		Self-recorded/clinical	2. Detection/Diagnosis	X-Ray	0	0.5	0.5	0.5	0	1.5	Low	2
154	Zero-Shot Learning and	Zero-Shot Learning and its Applications from Autonomous Vehicles to COVID-19 Diagnosis: A Review	29.04.20	GBR		N.A.		External	Review	X-Ray	1					1	Low	8
156	Extracting possibly representative	Extracting possibly representative COVID-19 Biomarkers from X-Ray images with Deep Learning approach and image data related to Pulmonary Diseases	01.04.20	GRC		N.A.		External	2. Detection/Diagnosis	X-Ray	1	0	0	0	0	1	Low	69
157	GSA-DenseNet121-COVID-19: a Hybrid	GSA-DenseNet121-COVID-19: a Hybrid Deep Learning Architecture for the Diagnosis of COVID-19 Disease based on Gravitational Search Optimization Algorithm	09.04.20	EGY		N.A.		External	2. Detection/Diagnosis	X-Ray	0	0	1	0	0	1	Low	16
158	Was there COVID-19	Was there COVID-19 back in 2012? Challenge for AI in Diagnosis with Similar Indications	23.06.20	USA	IND	N.A.		External	2. Detection/Diagnosis	X-Ray	0	0.5	0	0	0	0.5	Low	0
159	COVID-19 Image Data	COVID-19 Image Data Collection: Prospective Predictions Are the Future	22.06.20	CAN		N.A.		Self-recorded/clinical	2. Detection/Diagnosis	Multimodal	0	0	0	0	0	0	Low	383
160	Explainable Deep Learning	Explainable Deep Learning for Pulmonary Disease and Coronavirus COVID-19 Detection from X-rays.	01.07.20	ITA	ITA	N.A.		External	2. Detection/Diagnosis	X-Ray	1	0	0	0	0	1	Low	65
161	New machine learning	New machine learning method for image-based diagnosis of COVID-19.	27.06.20	EGY		CHN		External	2. Detection/Diagnosis	X-Ray	1	0	1	0.5	0	2.5	Medium	38
162	COVID-19 detection using	COVID-19 detection using deep learning models to exploit Social Mimic Optimization and structured chest X-ray images using fuzzy color and stacking approaches.	23.06.20	TUR	TUR	N.A.		External	2. Detection/Diagnosis	X-Ray	1	0	0.5	1	0	2.5	Medium	83
163	Automated detection of	Automated detection of COVID-19 cases using deep neural networks with X-ray images.	23.06.20	TUR	TUR	N.A.		External	2. Detection/Diagnosis	X-Ray	1	0	0.5	0.5	0	2	Low	384
164	Application of deep	Application of deep learning for fast detection of COVID-19 in X-Rays using nCOVnet.	17.06.20	IND	CAN	N.A.		External	2. Detection/Diagnosis	X-Ray	1	0	0	0	0	1	Low	68
165	COVID-Classifier: An automated	COVID-Classifier: An automated machine learning model to assist in the diagnosis of COVID-19 infection in chest x-ray images.	09.06.20	USA	USA	N.A.		External	2. Detection/Diagnosis	X-Ray	0	0	0	0	0	0	Low	15
166	A Deep Neural	A Deep Neural Network to Distinguish COVID-19 from other Chest Diseases using X-ray Images.	05.06.20	SAU		N.A.		External	2. Detection/Diagnosis	X-Ray	1	0	0	0	0	1	Low	7
167	Deep Learning COVID-19	Deep Learning COVID-19 Features on CXR using Limited Training Data Sets.	13.05.20	KOR		N.A.		External	2. Detection/Diagnosis	X-Ray	1	0.5	1	1	0	3.5	Medium	132
168	COVIDiagnosis-Net: Deep Bayes-SqueezeNet	COVIDiagnosis-Net: Deep Bayes-SqueezeNet based diagnosis of the coronavirus disease 2019 (COVID-19) from X-ray images.	29.04.20	TUR	TUR	N.A.		External	2. Detection/Diagnosis	X-Ray	1	0.5	0.5	0.5	0	2.5	Medium	137
169	Curbing the AI-induced	Curbing the AI-induced enthusiasm in diagnosing COVID-19 on chest X-Rays: the present and the near-future	01.05.20	ROU	ITA	N.A.		N.A.	Review	X-Ray	0					0	Low	6
170	AI based Chest	AI based Chest X-Ray (CXR) Scan Texture Analysis Algorithm for Digital Test of COVID-19 Patients	08.05.20	GBR		N.A.		External	2. Detection/Diagnosis	X-Ray	0	0	0.5	0	0	0.5	Low	2
171	Automatic Detection of	Automatic Detection of COVID-19 Infection from Chest X-ray using Deep Learning	14.05.20	IND		N.A.		External	2. Detection/Diagnosis	X-Ray	0	0	0.5	0	0	0.5	Low	7
172	Automated assessment of	Automated assessment and tracking of COVID-19 pulmonary disease severity on chest radiographs using convolutional Siamese neural networks	26.05.20	USA		USA		Self-recorded/clinical	3. Monitoring/Severity assessment	X-Ray	1	1	0.5	1	1	4.5	High	10
173	Differentiating COVID-19 from	Differentiating COVID-19 from other types of pneumonia with convolutional neural networks	27.05.20	TUR		N.A.		External	2. Detection/Diagnosis	X-Ray	0	0	0	0.5	0	0.5	Low	1
174	Deep convolutional approaches	Deep convolutional approaches for the analysis of Covid-19 using chest X-Ray images from portable devices	23.06.20	ESP		ESP		Self-recorded/clinical	2. Detection/Diagnosis	X-Ray	1	1	0	0	0	2	Low	5
175	4S-DT: Self Supervised	4S-DT: Self Supervised Super Sample Decomposition for Transfer learning with application to COVID-19 detection	23.06.20	EGY	GBR	N.A.		External	2. Detection/Diagnosis	X-Ray	0	0	1	0	0	1	Low	5
176	Detection of Line	Detection of Line Artefacts in Lung Ultrasound Images of COVID-19 Patients via Non-Convex Regularization	06.05.20	GBR	FRA	FRA		Self-recorded/clinical	2. Detection/Diagnosis	Ultrasound	1	0	1	1	0	3	Medium	2
177	Covid‑19: automatic detection	Covid‑19: automatic detection from X‑ray images utilizing transfer learning with convolutional neural networks	03.04.20	GRC		N.A.		External	2. Detection/Diagnosis	X-Ray	1	0	0	0	0	1	Low	445
178	Review of Artificial	Review of Artificial Intelligence Techniques in Imaging Data Acquisition, Segmentation and Diagnosis for COVID-19	23.05.20	CHN	CHN	N.A.		External	Review	Multimodal	1					1	Low	275
179	Early Screening Of	Early Screening of SARS-CoV-2 by Intelligent Analysis of X-Ray Images	29.05.20	ESP	ESP	ESP		Self-recorded/clinical	2. Detection/Diagnosis	X-Ray	0	0	0	0	0	0	Low	0
181	Towards computer-aided severity	Towards computer-aided severity assessment: training and validation of deep neural networks for geographic extent and opacity extent scoring of chest X-rays for SARS-CoV-2 lung disease severityTowards computer-aided severity assessment: training and validation of deep neural networks for geographic extent and opacity extent scoring of chest X-rays for SARS-CoV-2 lung disease severity	27.05.20	CAN	USA	N.A.		External	3. Monitoring/Severity assessment	X-Ray	0	0	0	0.5	0	0.5	Low	4
182	MiniSeg: An extremely	MiniSeg: An Extremely Minimum Network for Efﬁcient COVID-19 Segmentation	21.04.20	CHN	CHN	N.A.		External	Segmentation-only	CT	0	0	0.5	0.5	0	1	Low	26
183	Diagnosing COVID-19 Pneumonia	Diagnosing COVID-19 Pneumonia from X-Ray and CT Images using Deep Learning and Transfer Learning Algorithms	31.03.20	IRQ	IRQ	N.A.		External	2. Detection/Diagnosis	Multimodal	0	0	0	0	0	0	Low	73
184	CT-based COVID-19 Triage	CT-based COVID-19 Triage: Deep Multitask Learning Improves Joint Identiﬁcation and Severity Quantiﬁcation	02.06.20	RUS	RUS	N.A.		External	3. Monitoring/Severity assessment	CT	0	0	0	0	0	0	Low	3
185	Pipeline for Advanced	Pipeline for Advanced Contrast Enhancement (PACE) of Chest X-ray in Evaluating COVID-19 Patients by Combining Bidimensional Empirical Mode Decomposition and Contrast Limited Adaptive Histogram Equalization (CLAHE)	07.06.20	ITA	ITA	N.A.		External	2. Detection/Diagnosis	X-Ray	1	0.5	1	1	0.5	4	Medium	0
186	Coronavirus Classification using	Coronavirus (COVID-19) Classiﬁcation Using Deep Features Fusion and Ranking Technique	07.04.20	TUR	TUR	ITA		External	2. Detection/Diagnosis	CT	1	0	0.5	0	0	1.5	Low	31
187	Learning Diagnosis of	Learning Diagnosis of COVID-19 from a Single Radiological Image	06.06.20	CHN	CHN	CHN		External	2. Detection/Diagnosis	CT	0	0	1	1	0	2	Low	1
188	COVIDMTNet: COVID-19 Detection	COVID_MTNet: COVID-19 Detection with Multi-Task Deep Learning Approaches	07.04.20	USA	USA	N.A.		External	2. Detection/Diagnosis	Multimodal	0	0.5	1	1	0	2.5	Medium	27
189	Deep Convolutional Neural	Deep Convolutional Neural Networks to Diagnose COVID-19 and other Pneumonia Diseases from Posteroanterior Chest X-Rays	02.05.20	GBR		N.A.		External	2. Detection/Diagnosis	X-Ray	0	0	0	0.5	0	0.5	Low	8
191	Rapid AI Development	Rapid AI Development Cycle for the Coronavirus (COVID-19) Pandemic: Initial Results for Automated Detection & Patient Monitoring using Deep Learning CT Image Analysis	12.03.20	ISR	CHN	CHN		Self-recorded/clinical	3. Monitoring/Severity assessment	CT	0	0.5	0.5	0.5	0	1.5	Low	282
192	Synergistic Learning of	Synergistic learning of lung lobe segmentation and hierarchical multi-instance classiﬁcation for automated severity assessment of COVID-19 in CT images	24.05.20	CHN	CHN	CHN		Self-recorded/clinical	3. Monitoring/Severity assessment	CT	1	1	1	1	0	4	Medium	8
193	An Automatic COVID-19	An automatic COVID-19 CT segmentation network using spatial and channel attention mechanism	21.04.20	FRA	FRA	ITA		External	Segmentation-only	CT	0	0	0.5	0	0	0.5	Low	10
194	Hypergraph Learning for	Hypergraph learning for identiﬁcation of COVID-19 with CT imaging	07.05.20	CHN	CHN	CHN		Self-recorded/clinical	2. Detection/Diagnosis	CT	1	1	1	1	0	4	Medium	4
195	JCS An Explainable	JCS: An Explainable COVID-19 Diagnosis System by Joint Classiﬁcation and Segmentation	15.04.20	CHN	CHN	CHN		Self-recorded/clinical	2. Detection/Diagnosis	CT	0	0.5	0.5	1	0	2	Low	61
196	Radiologist-level COVID-19	Radiologist-Level COVID-19 Detection Using CT Scans with Detail-Oriented Capsule Networks	16.04.20	USA	USA	CHN		External	2. Detection/Diagnosis	CT	0	0	1	1	1	3	Medium	16
197	Clinically Applicable AI	Clinically Applicable AI System for Accurate Diagnosis, Quantitative Measurements, and Prognosis of COVID-19 Pneumonia Using Computed Tomography	11.06.20	CHN	CHN	CHN		Self-recorded/clinical	4. Prognosis/Treatment	CT	1	1	1	1	1	5	High	158
198	Large-Scale Screening	Large-Scale Screening of COVID-19 from Community Acquired Pneumonia using Infection Size-Aware Classification	22.03.20	CHN	CHN	CHN		Self-recorded/clinical	2. Detection/Diagnosis	CT	0	1	0.5	0.5	0	2	Low	91
199	Joint Prediction and	Joint prediction and time estimation of COVID-19 developing severe symptoms using chest CT scan	07.05.20	CHN	CHN	CHN		Self-recorded/clinical	4. Prognosis/Treatment	CT	1	1	1	1	0	4	Medium	4
200	3D Tomographic Pattern	3D Tomographic Pattern Synthesis for Enhancing the Quantiﬁcation of COVID-19	05.05.20	USA	USA	USA		Self-recorded/clinical	3. Monitoring/Severity assessment	CT	0	0.5	0.5	0.5	0	1.5	Low	6
202	end-to-end automatic	End-to-end automatic differentiation of the coronavirus disease 2019 (COVID-19) from viral pneumonia based on chest CT	07.04.20	CHN	USA	CHN		Self-recorded/clinical	2. Detection/Diagnosis	CT	1	1	0	0.5	1	3.5	Medium	16
203	AI Augmentation of	Artificial Intelligence Augmentation of Radiologist Performance in Distinguishing COVID-19 from Pneumonia of Other Origin at Chest CT	27.04.20	USA	CHN	CHN		Self-recorded/clinical	2. Detection/Diagnosis	CT	1	1	0.5	1	1	4.5	High	96
204	research on CNN-based	Research on CNN-based Models Optimized by Genetic Algorithm and Application in the Diagnosis of Pneumonia and COVID-19	21.04.20	CHN	CHN	CHN		External	2. Detection/Diagnosis	X-Ray	0	0	0.5	0	0	0.5	Low	2
205	cov-elm classifier an extreme	COV-ELM classifier: An Extreme Learning Machine based identification of COVID-19 using Chest X-Ray Images	15.08.20	IND	IND	N.A.		External	2. Detection/Diagnosis	X-Ray	0	0	0	0.5	0	0.5	Low	3
206	cvr-net a deep convolutional	CVR-Net: A deep convolutional neural network for coronavirus recognition from chest radiography images	21.07.20	BGD	BGD	N.A.		External	2. Detection/Diagnosis	X-Ray	0	0	0	0	0	0	Low	3
207	identification of covid	Identification of COVID-19 samples from chest X-Ray images using deep learning: A comparison of transfer learning approaches.	11.07.20	CHN	USA	N.A.		External	2. Detection/Diagnosis	X-Ray	1	0	0	0	0	1	Low	7
208	classification and region analysis	Classification and Region Analysis of COVID-19 Infection using Lung CT Images and Deep Convolutional Neural Networks	16.09.20	PAK	PAK	CHN		External	2. Detection/Diagnosis	CT	0	0	0.5	0	0	0.5	Low	1
211	bias field poses a	Bias Field Poses a Threat to DNN-based X-Ray Recognition	19.09.20	CHN	SGP	N.A.		External	2. Detection/Diagnosis	X-Ray	0	0	0.5	0.5	0	1	Low	5
212	lung involvement in macrophage	Lung involvement in macrophage activation syndrome and severe COVID-19: results from a cross-sectional study to assess clinical, laboratory and artificial intelligence-radiological differences.	21.07.20	ITA	ITA	ITA		Self-recorded/clinical	3. Monitoring/Severity assessment	CT	1	0.5	0	0	0	1.5	Low	9
213	transfer learning to detect	Transfer learning to detect COVID-19 automatically from X-ray images, using convolutional neural networks	31.08.20	CHN	CHN	N.A.		External	2. Detection/Diagnosis	X-Ray	0	0	0	0	0	0	Low	0
214	accelerating covid-19 differential diagnosis	Accelerating COVID-19 Differential Diagnosis with Explainable Ultrasound Image Analysis	13.09.20	CHE	CHE	GBR		Self-recorded/clinical	2. Detection/Diagnosis	Ultrasound	0	0.5	0.5	0.5	0.5	2	Low	3
215	severity assessment of covid-19	Severity Assessment of COVID-19 based on Clinical and Imaging Data	14.08.20	AUS	CHN	CHN		Self-recorded/clinical	3. Monitoring/Severity assessment	CT	0	1	0.5	0	0	1.5	Low	2
216	identification of images	Identification of images of COVID-19 from Chest X-rays using Deep Learning: Comparing COGNEX VisionPro Deep-COVIDp Learning 1.0 Software with Open Source Convolutional Neural Networks	03.08.20	DEU	DEU	N.A.		External	2. Detection/Diagnosis	X-Ray	0	0	0	0	0	0	Low	1
220	an automatic computer-based method	An Automatic Computer-Based Method for Fast and Accurate Covid-19 Diagnosis	05.07.20	BGD	BGD	N.A.		External	2. Detection/Diagnosis	CT	0	0	0	0	0	0	Low	2
221	study of different deep	Study of Different Deep Learning Approach with Explainable AI for Screening Patients with COVID-19 Symptoms: Using CT Scan and Chest X-ray Image Dataset	24.07.20	USA	USA	N.A.		External	2. Detection/Diagnosis	Multimodal	0	0	0	0.5	0	0.5	Low	3
224	a quantitative lung computed	A Quantitative Lung Computed Tomography Image Feature for Multi-Center Severity Assessment of COVID-19	16.10.20	IND	IND	ITA		External	3. Monitoring/Severity assessment	CT	0	0.5	0	0.5	0	1	Low	1
225	deep learning-based four-region lung	Deep Learning-based Four-region Lung Segmentation in Chest Radiography for COVID-19 Diagnosis	26.09.20	KOR	USA	KOR	JPN	External	Segmentation-only	X-Ray	0	0	0	0.5	0	0.5	Low	0
226	identifying covid19 from chest	Identifying COVID19 from Chest CT Images: A Deep Convolutional Neural Networks Based Approach.	12.08.20	IND	IND	N.A.		External	2. Detection/Diagnosis	CT	1	0	0	0.5	0	1.5	Low	7
227	machine learning for covid-19	Machine learning for COVID-19 detection and prognostication using chest radiographs and CT scans: a systematic methodological review	14.08.20	GBR	GBR	N.A.	N.A.	N.A.	Review	Multimodal	0					0	Low	3
228	a free web service	A free web service for fast COVID-19 classification of chest X-Ray images	04.09.20	BRA	BRA	N.A.	N.A.	External	2. Detection/Diagnosis	X-Ray	0	0	0	0	0.5	0.5	Low	0
229	drawing insights from covid-19-infected	Drawing insights from COVID-19-infected patients using CT scan images and machine learning techniques: a study on 200 patients.	14.07.20	IND		CHN	ITA	External	2. Detection/Diagnosis	CT	1	0.5	0	0	0	1.5	Low	8
230	automated covid-19 detection from	Automated COVID-19 Detection from Chest X-Ray Images : A High Resolution Network (HRNet)Approach	26.08.20	JPN	BGD	N.A.	N.A.	External	2. Detection/Diagnosis	X-Ray	0	0	0	0	0	0	Low	0
231	diagnosis of covid-19 from	Diagnosis of COVID-19 from X-rays Using Combined CNN-RNN Architecture with Transfer Learning	31.08.20	BGD	BGD	N.A.	N.A.	External	2. Detection/Diagnosis	X-Ray	0	0	0	0	0	0	Low	3
232	symbolic semantic segmentation and	Symbolic Semantic Segmentation and Interpretation of COVID-19 Lung Infections in Chest CT volumes based on Emergent Languages	22.08.20	USA	USA	N.A.	N.A.	External	Segmentation-only	CT	0	0	1	0	0	1	Low	0
235	automated detection and forecasting	Automated Detection and Forecasting of COVID-19 using Deep Learning Techniques: A Review	27.07.20	IRN	IRN	N.A.	N.A.	External	Review	Multimodal	0					0	Low	23
236	clustering covid lung	Clustering COVID-19 Lung Scans	05.09.20	USA	USA	N.A.	N.A.	External	4. Prognosis/Treatment	Multimodal	0	0	0.5	0	0	0.5	Low	0
237	semi-supervised active learning for	Semi-Supervised Active Learning for COVID-19 Lung Ultrasound Multi-symptom Classification	09.09.20	CHN	CHN	N.A.	N.A.	Self-recorded/clinical	2. Detection/Diagnosis	Ultrasound	1	0.5	1	0.5	0	3	Medium	0
238	an encoder-decoder-based method for	An encoder-decoder-based method for COVID-19 lung infection segmentation	04.07.20	QAT	QAT	N.A.	N.A.	External	Segmentation-only	CT	0	0	0.5	0.5	0	1	Low	9
239	automatically discriminating and localizing	Automatically discriminating and localizing COVID-19 from community-acquired pneumonia on chest X-rays.	24.08.20	CHN	CHN	CHN	N.A.	External	2. Detection/Diagnosis	X-Ray	1	1	0.5	0.5	1	4	Medium	7
240	covxnet a multi dilation	CovXNet: A multi-dilation convolutional neural network for automatic COVID-19 and other pneumonia detection from chest X-ray images with transferable multi-receptive feature optimization.	18.06.20	BGD	BGD	CHN	BGD	External	2. Detection/Diagnosis	X-Ray	1	1	0.5	1	0	3.5	Medium	57
241	convolutional capsnet	Convolutional capsnet: A novel artificial neural network approach to detect COVID-19 disease from X-ray images using capsule networks.	13.07.20	TUR		N.A.		External	2. Detection/Diagnosis	X-Ray	1	0	0.5	0	0	1.5	Low	35
242	covid-19 detection on chest	COVID-19 Detection on Chest X-Ray and CT Scan Images Using Multi-image Augmented Deep Learning Model	17.07.20	IND		N.A.		External	2. Detection/Diagnosis	Multimodal	0	0	0	0	0	0	Low	4
243	covid-19 deep learning prediction	COVID-19 Deep Learning Prediction Model Using Publicly Available Radiologist-Adjudicated Chest X-Ray Images as Training Data: Preliminary Findings.	18.08.20	MYS		N.A.		External	2. Detection/Diagnosis	X-Ray	1	0	0	0	0	1	Low	4
245	covid-19 infection map generation	COVID-19 Infection Map Generation and Detection from Chest X-Ray Images	26.09.20	FIN	QAT	N.A.		External	2. Detection/Diagnosis	X-Ray	0	0.5	0.5	0.5	0	1.5	Low	3
246	a deep learning approach to	A deep learning approach to detect Covid-19 coronavirus with X-Ray images.	30.08.20	DEU	IND	N.A.		External	2. Detection/Diagnosis	X-Ray	1	0	0	0	0	1	Low	13
247	automatic distinction between	Automatic distinction between COVID-19 and common pneumonia using multi-scale convolutional neural network on chest CT scans.	25.07.20	CHN		CHN		Self-recorded/clinical	2. Detection/Diagnosis	CT	1	1	0.5	0.5	0	3	Medium	10
248	scoat-net a novel network	SCOAT-Net: A Novel Network for Segmenting COVID-19 Lung Opacification from CT Images	15.10.20	CHN		CHN		Self-recorded/clinical	2. Detection/Diagnosis	CT	0	0	0.5	1	0	1.5	Low	2
252	a deep learning model	A DEEP LEARNING MODEL TO PREDICT THE NEED FOR MECHANICAL VENTILATION USING CHEST X-RAY IMAGES IN HOSPITALIZED COVID-19 PATIENTS	17.08.20	IND	USA	USA		Self-recorded/clinical	4. Prognosis/Treatment	X-Ray	0	1	0	1	1	3	Medium	0
253	cvdnet a novel	CVDNet: A novel deep learning architecture for detection of coronavirus (Covid-19) from chest x-ray images.	04.09.20	MAR		N.A.		External	2. Detection/Diagnosis	X-Ray	1	0	0	0.5	0	1.5	Low	10
254	comparative performance analysis of	Comparative performance analysis of the ResNet backbones of Mask RCNN to segment the signs of COVID-19 in chest CT scans	21.08.20	PAK	GBR	N.A.		External	2. Detection/Diagnosis	CT	0	0	0.5	0	0.5	1	Low	2
255	learning disctinctive filters	Learning distinctive filters for COVID-19 detection from chest X-ray using shuffled residual CNN.	18.09.20	IND		N.A.		External	2. Detection/Diagnosis	X-Ray	1	0	1	0.5	0	2.5	Medium	2
258	ecovnet an ensemble of	ECOVNet: An Ensemble of Deep Convolutional Neural Networks Based on EfficientNet to Detect COVID-19 From Chest X-rays	16.10.20	BGD	AUS	N.A.		External	2. Detection/Diagnosis	X-Ray	0	0	0	0.5	0	0.5	Low	2
259	deep learningbased triage	Deep learning-based triage and analysis of lesion burden for COVID-19: a retrospective study with external validation.	01.10.20	CHN		CHN		Self-recorded/clinical	3. Monitoring/Severity assessment	CT	1	1	0	0.5	1	3.5	Medium	9
260	image quality assessment for	Image quality assessment for closed-loop computer-assisted lung ultrasound	20.08.20	GBR	ITA	GBR		Self-recorded/clinical	2. Detection/Diagnosis	Ultrasound	1	0	1	0.5	0	2.5	Medium	1
261	an artificial intelligence system	An artificial intelligence system for predicting the deterioration of COVID-19 patients in the emergency department	04.08.20	ARE	USA	USA		Self-recorded/clinical	4. Prognosis/Treatment	X-Ray	0	1	1	0.5	1	3.5	Medium	4
262	covid ct-net predicting covid-19	COVID CT-Net: Predicting Covid-19 From Chest CT Images Using Attentional Convolutional Network	10.09.20	IRN	USA	BRA		Self-recorded/clinical	2. Detection/Diagnosis	CT	0	0	1	0	0	1	Low	4
263	socialgroup optimization	Social Group Optimization-Assisted Kapur's Entropy and Morphological Segmentation for Automated Detection of COVID-19 Infection from Computed Tomography Images.	09.05.20	IND	IND	N.A.		External	2. Detection/Diagnosis	CT	1	0	1	0	0	2	Low	14
265	a deep learning and	A deep learning and grad-CAM based color visualization approach for fast detection of COVID-19 cases using chest X-ray and CT-Scan images.	07.08.20	IND	IND	N.A.		External	2. Detection/Diagnosis	Multimodal	1	0	0	0	0	1	Low	22
267	precise prediction of covid-19	Precise Prediction of COVID-19 in Chest X-Ray Images Using KE Sieve Algorithm	14.08.20	IND	IND	N.A.		External	2. Detection/Diagnosis	X-Ray	0	0	0	0	0	0	Low	0
268	fused deep convolutional neural	Fused Deep Convolutional Neural Network for Precision Diagnosis of COVID-19 Using Chest X-Ray Images	15.09.20	USA	USA	N.A.		External	2. Detection/Diagnosis	X-Ray	0	0	0	0	0	0	Low	0
269	experiments of federated learning	Experiments of Federated Learning for COVID-19 Chest X-ray Images	05.07.20	CHN	CHN	N.A.		External	2. Detection/Diagnosis	X-Ray	0	0	0.5	0	0	0.5	Low	10
271	ultra-low-dose chest ct imaging	Ultra-low-dose chest CT imaging of COVID-19 patients using a deep residual neural network.	03.09.20	CHE	IRN	N.A.		Self-recorded/clinical	2. Detection/Diagnosis	CT	1	1	0.5	1	0	3.5	Medium	7
272	introducing the gev activation	Introducing the GEV Activation Function for Highly Unbalanced Data to Develop COVID-19 Diagnostic Models.	28.07.20	GBR	GBR	N.A.	ITA	External	2. Detection/Diagnosis	Multimodal	1	0.5	0.5	1	0	3	Medium	1
273	a comparison of deep	A comparison of deep machine learning algorithms in COVID-19 disease diagnosis	09.10.20	IND	IND	N.A.		External	2. Detection/Diagnosis	X-Ray	0	0	0	0	0	0	Low	0
274	computer-aided covid-19 patient screening	Computer-aided covid-19 patient screening using chest images (X-Ray and CT scans)	17.07.20	ESP		N.A.		External	2. Detection/Diagnosis	Multimodal	0	0	0	0.5	0	0.5	Low	1
275	automated assessment nad	Automated Assessment of CO-RADS and Chest CT Severity Scores in Patients with Suspected COVID-19 Using Artificial Intelligence.	30.07.20	NER	NER	NER		Self-recorded/clinical	2. Detection/Diagnosis	CT	1	1	0.5	1	1	4.5	High	15
276	severity assessment and progression	Severity Assessment and Progression Prediction of COVID-19 Patients based on the LesionEncoder Framework and Chest CT	04.08.20	CHN	AUS	CHN		Self-recorded/clinical	4. Prognosis/Treatment	CT	0	1	0	0	0	1	Low	5
277	pdcovidnet a parallel-dilated convolutional	PDCOVIDNet: A Parallel-Dilated Convolutional Neural Network Architecture for Detecting COVID-19 from Chest X-Ray Images	29.07.20	BGD	BGD	ITA		External	2. Detection/Diagnosis	X-Ray	1	0	0.5	0	0	1.5	Low	8
278	dual encoder fusion u-net	Dual Encoder Fusion U-Net (DEFU-Net) for Cross-manufacturer Chest X-ray Segmentation	27.09.20	CHN	CHN	CHN		Self-recorded/clinical	2. Detection/Diagnosis	X-Ray	0	0	0.5	0.5	0	1	Low	0
279	deep learning for automated	Deep Learning for Automated Recognition of Covid-19 from Chest X-ray Images	14.08.20	VNM	ITA	N.A.		External	2. Detection/Diagnosis	X-Ray	0	0	0	0	0	0	Low	0
280	blockchain-federated-learning and deep learning	Blockchain-Federated-Learning and Deep Learning Models for COVID-19 detection using CT Imaging	10.07.20	CHN	CHN	CHN		Self-recorded/clinical	2. Detection/Diagnosis	CT	0	0.5	1	0	0	1.5	Low	16
281	differentiating novel coronavirus	Differentiating novel coronavirus pneumonia from general pneumonia based on machine learning.	29.05.20	CHN	CHN	CHN		Self-recorded/clinical	2. Detection/Diagnosis	CT	1	0	0	0	0	1	Low	4
282	interpretable artificial intelligence framework	Interpretable artificial intelligence framework for COVID-19 screening on chest X-rays.	27.05.20	GRC	GRC	N.A.		External	2. Detection/Diagnosis	X-Ray	1	0	0	0.5	1	2.5	Medium	19
285	determination of disease	Determination of disease severity in COVID-19 patients using deep learning in chest X-ray images.	12.08.20	USA	USA	ITA		Self-recorded/clinical	3. Monitoring/Severity assessment	X-Ray	1	0.5	0	0	0.5	2	Low	5
286	a systematic review	A systematic review on recent trends in transmission, diagnosis, prevention and imaging features of COVID-19.	20.08.20	TWN	IND	N.A.		N.A.	Review	Multimodal	1					1	Low	20
288	a data-efficient deep learning	A Data-Efficient Deep Learning Based Smartphone Application For Detection Of Pulmonary Diseases Using Chest X-rays	19.08.20	IND	IND	N.A.		External	2. Detection/Diagnosis	X-Ray	0	0	0.5	0	0.5	1	Low	0
289	automatic analysis system of	Automatic analysis system of COVID-19 radiographic lung images (XrayCoviDetector)	23.08.20	CHL	CHL	CHL		Self-recorded/clinical	2. Detection/Diagnosis	X-Ray	0	1	0	0	0.5	1.5	Low	0
290	imaging of covid19	Imaging of COVID-19 pneumonia: Patterns, pathogenesis, and advances.	09.07.20	USA	USA	N.A.		N.A.	Review	Multimodal	1					1	Low	5
291	rapid identification of	Rapid identification of COVID-19 severity in CT scans through classification of deep features.	29.05.20	CHN	CHN	CHN		External	3. Monitoring/Severity assessment	CT	1	1	0	0.5	0	2.5	Medium	2
293	reconet multi-level preprocessing of	ReCoNet: Multi-level Preprocessing of Chest X-rays for COVID-19 Detection Using Convolutional Neural Networks	11.07.20	BGD	MYS	N.A.		External	2. Detection/Diagnosis	X-Ray	0	0	0.5	0	0	0.5	Low	4
294	an uncertainty-aware transfer learning-based	An Uncertainty-aware Transfer Learning-based Framework for Covid-19 Diagnosis	26.07.20	IRN	IRN	N.A.		External	2. Detection/Diagnosis	Multimodal	1	0	0.5	1	0	2.5	Medium	5
295	diagnosis and detection	Diagnosis and detection of infected tissue of COVID-19 patients based on lung x-ray image using convolutional neural network approaches.	29.07.20	USA	IRN	N.A.		External	2. Detection/Diagnosis	CT	1	0	0.5	0	0	1.5	Low	17
296	automatic detection of covid-19	Automatic Detection of COVID-19 Cases on X-ray images Using Convolutional Neural Networks	02.07.20	BRA	BRA	N.A.		External	2. Detection/Diagnosis	X-Ray	0	0	0	0	0	0	Low	4
298	using deep convolutional neural	Using Deep Convolutional Neural Networks to Diagnose COVID-19 From Chest X-Ray Images	19.07.20	CHN		N.A.		External	2. Detection/Diagnosis	X-Ray	0	0	0	0	0	0	Low	5
299	a novel medical diagnosis	A Novel Medical Diagnosis model for COVID-19 infection detection based on Deep Features and Bayesian Optimization.	22.07.20	SAU	TUR	N.A.		External	2. Detection/Diagnosis	X-Ray	1	0	0	0.5	0	1.5	Low	37
300	chest x-ray image analysis	Chest X-ray image analysis and classification for COVID-19 pneumonia detection using Deep CNN	26.08.20	NZL	NZL	NZL		Self-recorded/clinical	2. Detection/Diagnosis	X-Ray	0	1	0	0	0.5	1.5	Low	1
301	interpreting deep ensemble learning	Interpreting Deep Ensemble Learning through Radiologist Annotations for COVID-19 Detection in Chest Radiographs	16.07.20	USA	USA	N.A.		External	2. Detection/Diagnosis	X-Ray	0	0.5	0	1	0.5	2	Low	1
302	covmunet a multiple loss	CovMUNET: A Multiple Loss Approach towards Detection of COVID-19 from Chest X-ray	28.07.20	BGD	BGD	N.A.		External	2. Detection/Diagnosis	X-Ray	0	0	0.5	0.5	0	1	Low	1
303	an efficient mixture of	An Efficient Mixture of Deep and Machine Learning Models for COVID-19 and Tuberculosis Detection Using X-Ray Images in Resource Limited Settings	16.07.20	IRQ	IRQ	N.A.		External	2. Detection/Diagnosis	X-Ray	0	0	0	0.5	0	0.5	Low	2
304	covid-19 detection from chest	COVID-19 Detection From Chest Radiographs Using Machine Learning and Convolutional Neural Networks	02.09.20	USA	USA	N.A.		External	2. Detection/Diagnosis	X-Ray	0	0	0	0	0.5	0.5	Low	0
305	detection of covid.htm	Detection of COVID-19 Using Deep Learning Algorithms on Chest Radiographs.	22.09.20	HKG	HKG	HKG		External	2. Detection/Diagnosis	X-Ray	1	1	0	0.5	1	3.5	Medium	1
306	data science and	Data science and the role of Artificial Intelligence in achieving the fast diagnosis of Covid-19.	30.07.20	IND	IND	N.A.		N.A.	Review	Multimodal	1					1	Low	7
307	correcting data imbalance for	Correcting Data Imbalance for Semi-Supervised Covid-19 Detection Using X-ray Chest Images	20.08.20	CRI	GBR	CRI		Self-recorded/clinical	2. Detection/Diagnosis	X-Ray	0	0.5	0.5	0	0	1	Low	1
308	advancing covid-19 differentiation with	Advancing COVID-19 differentiation with a robust preprocessing and integration of multi-institutional open-repository computer tomography datasets for deep learning analysis.	11.09.20	GRC	GRC	N.A.		External	2. Detection/Diagnosis	CT	1	0	0	0	0	1	Low	1
309	ai-based multi-modal integration of	AI-based multi-modal integration of clinical characteristics, lab tests and chest CTs improves COVID-19 outcome prediction of hospitalized patients	19.05.20	FRA	FRA	FRA		Self-recorded/clinical	4. Prognosis/Treatment	CT	0	1	0.5	0.5	1	3	Medium	2
310	analysis of clinical features	Analysis of clinical features and imaging signs of COVID-19 with the assistance of artificial intelligence.	24.08.20	CHN	CHN	CHN		Self-recorded/clinical	3. Monitoring/Severity assessment	CT	1	0	0	0	0	1	Low	2
311	aidriven covid19 tools	AI-Driven COVID-19 Tools to Interpret, Quantify Lung Images.	17.08.20	USA		N.A.		N.A.	Review	Multimodal	1					1	Low	2
312	automated detection and quantification	Automated detection and quantification of COVID-19 airspace disease on chest radiographs: A novel approach achieving radiologist-level performance using a CNN trained on digital reconstructed radiographs (DRRs) from CT-based ground-truth	13.08.20	USA	DEU	USA		Self-recorded/clinical	3. Monitoring/Severity assessment	Multimodal	1	0	0.5	0.5	1	3	Medium	3
313	research on coronavirus	Research on coronavirus disease 2019 (COVID-19) detection method based on depthwise separable DenseNet in chest X-ray images	02.08.20	CHN	CHN	N.A.		External	2. Detection/Diagnosis	X-Ray	0	0	0	0	0	0	Low	0
314	automated deep transfer	Automated Deep Transfer Learning-Based Approach for Detection of COVID-19 Infection in Chest X-rays.	01.07.20	IND	IND	N.A.		External	2. Detection/Diagnosis	X-Ray	1	0	0.5	0	0	1.5	Low	35
315	comprehensive comparison of deep	Comprehensive Comparison of Deep Learning Models for Lung and COVID-19 Lesion Segmentation in CT scans	10.09.20	GRC	GRC	N.A.		External	Segmentation-only	CT	0	0	0.5	1	0	1.5	Low	0
316	predicting mechanical ventilation requirement	Predicting Mechanical Ventilation Requirement and Mortality in COVID-19 using Radiomics and Deep Learning on Chest Radiographs: A Multi-Institutional Study	15.07.20	USA	USA	USA		Self-recorded/clinical	4. Prognosis/Treatment	X-Ray	0	1	0.5	0.5	0	2	Low	4
317	temporal changes of	Temporal changes of COVID-19 pneumonia by mass evaluation using CT: a retrospective multi-center study.	08.08.20	CHN	CHN	CHN		Self-recorded/clinical	3. Monitoring/Severity assessment	CT	1	1	0	0.5	0	2.5	Medium	1
318	development and clinical	Development and clinical implementation of tailored image analysis tools for COVID-19 in the midst of the pandemic: The synergetic effect of an open, clinically embedded software development platform and machine learning.	28.08.20	CHE	CHE	CHE		Self-recorded/clinical	3. Monitoring/Severity assessment	CT	1	1	0.5	1	1	4.5	High	3
319	recognition of covid19	Recognition of COVID-19 disease from X-ray images by hybrid model consisting of 2D curvelet transform, chaotic salp swarm algorithm and deep learning technique.	03.07.20	TUR	TUR	N.A.		External	2. Detection/Diagnosis	X-Ray	1	0	1	0.5	0	2.5	Medium	49
320	machine learning and ai	Machine learning and AI aided tool to differentiate COVID 19 and non-COVID 19 lung CXR	21.08.20	IDN		N.A.		External	2. Detection/Diagnosis	X-Ray	0	0	0	0	0	0	Low	0
322	machine learning and image	Machine Learning and Image Analysis Applications in the Fight against COVID-19 Pandemic: Datasets, Research Directions, Challenges and Opportunities.	14.09.20	IND	IND	N.A.		N.A.	Review	X-Ray	1					1	Low	2
324	covidpen a novel covid-19	COVIDPEN: A Novel COVID-19 Detection Model using Chest X-Rays and CT Scans	10.07.20	GBR	ITA	N.A.		External	2. Detection/Diagnosis	Multimodal	1	0	0	0.5	0	1.5	Low	3
325	impact of lung segmentation	Impact of lung segmentation on the diagnosis and explanation of COVID-19 in chest X-ray images	22.09.20	BRA	ITA	CHN		External	2. Detection/Diagnosis	X-Ray	0	0	0	0	0	0	Low	1
326	covid-19 in cxr from	COVID-19 in CXR: from Detection and Severity Scoring to Patient Disease Monitoring	04.08.20	ISR	ISR	N.A.		External	3. Monitoring/Severity assessment	X-Ray	0	0	1	0.5	0	1.5	Low	3
327	potential features of icu	Potential Features of ICU Admission in X-ray Images of COVID-19 Patients	26.09.20	AUS	AUS	N.A.		External	4. Prognosis/Treatment	X-Ray	0	0	0.5	0.5	0	1	Low	2
329	an optimized deep	An optimized deep learning architecture for the diagnosis of COVID-19 disease based on gravitational search optimization.	05.09.20	EGY	EGY	N.A.		External	2. Detection/Diagnosis	X-Ray	1	0	1	0.5	0	2.5	Medium	3
330	artificial intelligence for the	Artificial intelligence for the detection of COVID-19 pneumonia on chest CT using multinational datasets.	14.08.20	USA	USA	USA		Self-recorded/clinical	2. Detection/Diagnosis	CT	1	1	1	0.5	0	3.5	Medium	38
331	covidnet-ct a tailored deep	COVIDNet-CT: A Tailored Deep Convolutional Neural Network Design for Detection of COVID-19 Cases from Chest CT Images	08.09.20	CAN	CAN	CHN		External	2. Detection/Diagnosis	CT	1	0.5	0	0.5	0	2	Low	11
332	network for subclinical prognostication	Network for subclinical prognostication of COVID 19 Patients from data of thoracic roentgenogram: A feasible alternative screening technology	09.09.20	IND	IND	N.A.		External	2. Detection/Diagnosis	X-Ray	0	0	0	0	0	0	Low	0
333	comparative study of deep	Comparative study of deep learning methods for the automatic segmentation of lung, lesion and lesion type in CT scans of COVID-19 patients	21.08.20	BEL	BEL	BEL		Self-recorded/clinical	Segmentation-only	CT	0	0	0.5	0.5	0	1	Low	3
334	current landscape of imaging	Current Landscape of Imaging and the Potential Role for Artificial Intelligence in the Management of COVID-19.	27.06.20	USA	DNK	N.A.		N.A.	Review	Multimodal	1					1	Low	3
335	deep learning-based decision-tree classifier	Deep Learning-Based Decision-Tree Classifier for COVID-19 Diagnosis From Chest X-ray Imaging.	14.07.20	KOR	KOR	N.A.		External	2. Detection/Diagnosis	X-Ray	1	0.5	0	0	0	1.5	Low	22
336	non-invasive technique-based novel corona(covid-19)	Non-Invasive Technique-Based Novel Corona(COVID-19) Virus Detection Using CNN.	17.07.20	IND	IND	N.A.		External	2. Detection/Diagnosis	X-Ray	1	0	0	0	0	1	Low	1
337	hsmawoa a hybrid	HSMA_WOA: A hybrid novel Slime mould algorithm with whale optimization algorithm for tackling the image segmentation problem of chest X-ray images.	20.08.20	EGY	GBR	N.A.		External	Segmentation-only	X-Ray	1	0	1	1	0	3	Medium	7
338	detection of coronavirus disease	Detection of coronavirus disease from X-ray images using deep learning and transfer learning algorithms.	17.07.20	SAU	SAU	N.A.		External	2. Detection/Diagnosis	X-Ray	1	0	0	0	0	1	Low	2
340	automated detection and quantification	Automated detection and quantification of COVID-19 pneumonia: CT imaging analysis by a deep learning-based software.	14.07.20	CHN	CHN	CHN		Self-recorded/clinical	2. Detection/Diagnosis	CT	1	1	0	0.5	0	2.5	Medium	12
342	covid19xraynet a two-step transfer	COVID19XrayNet: A Two-Step Transfer Learning Model for the COVID-19 Detecting Problem Based on a Limited Number of Chest X-Ray Images.	21.09.20	CHN	CHN	N.A.		External	2. Detection/Diagnosis	X-Ray	1	0	0	0.5	0	1.5	Low	2
343	development and validation of	Development and Validation of a Deep Learning-Based Model Using Computed Tomography Imaging for Predicting Disease Severity of Coronavirus Disease 2019.	31.07.20	CHN	CHN	CHN		Self-recorded/clinical	3. Monitoring/Severity assessment	CT	1	1	0	0.5	0	2.5	Medium	5
345	multichexnet a multi-task learning	MultiCheXNet: A Multi-Task Learning Deep Network For Pneumonia-like Diseases Diagnosis From X-ray Scans	05.08.20	EGY	EGY	N.A.		External	2. Detection/Diagnosis	X-Ray	0	0.5	1	0.5	0	2	Low	0
346	implementation of a deep	Implementation of a Deep Learning-Based Computer-Aided Detection System for the Interpretation of Chest Radiographs in Patients Suspected for COVID-19.	29.09.20	KOR	KOR	KOR		Self-recorded/clinical	2. Detection/Diagnosis	Multimodal	1	1	0	0.5	1	3.5	Medium	7
347	improving automated covid-19 grading	Improving Automated COVID-19 Grading with Convolutional Neural Networks in Computed Tomography Scans: An Ablation Study	21.09.20	NLD	NLD	NLD		Self-recorded/clinical	2. Detection/Diagnosis	Multimodal	0	0.5	0	1	0	1.5	Low	1
348	covid detection in	COVID-19 detection in CT images with deep learning: A voting-based scheme and cross-datasets analysis.	08.09.20	BRA	BRA	N.A.		External	2. Detection/Diagnosis	CT	1	0	0	0.5	0	1.5	Low	3
349	contrastive cross-site learning with	Contrastive Cross-Site Learning With Redesigned Net for COVID-19 CT Classification.	15.09.20	CHN	CHN	N.A.		External	2. Detection/Diagnosis	CT	1	0	1	1	0	3	Medium	8
350	generating realistic covid19 x-rays	Generating Realistic COVID19 X-rays with a Mean Teacher + Transfer Learning GAN	26.09.20	USA	USA	N.A.		External	5. Post-hoc	X-Ray	0	0	0.5	0.5	0	1	Low	1
352	initial chest radiographs and	Initial chest radiographs and artificial intelligence (AI) predict clinical outcomes in COVID-19 patients: analysis of 697 Italian patients.	08.09.20	ITA	ITA	ITA		Self-recorded/clinical	4. Prognosis/Treatment	X-Ray	1	1	0	0.5	0.5	3	Medium	8
354	covid-19 image classification using	COVID-19 image classification using deep features and fractional-order marine predators algorithm.	21.09.20	EGY	EGY	N.A.		External	2. Detection/Diagnosis	X-Ray	1	0	1	0.5	0	2.5	Medium	14
355	drr4covid learning automated covid-19	DRR4Covid: Learning Automated COVID-19 Infection Segmentation from Digitally Reconstructed Radiographs	26.08.20	CHN	CHN	N.A.		External	2. Detection/Diagnosis	X-Ray	1	0	1	1	0	3	Medium	0
356	attention with multiple sources	Attention with Multiple Sources Knowledges for COVID-19 from CT Images	24.09.20	DEU	IRL	N.A.		External	2. Detection/Diagnosis	CT	0	0	0.5	0	0	0.5	Low	1
357	a review on deep	A Review on Deep Learning Techniques for the Diagnosis of Novel Coronavirus (COVID-19)	09.08.20	CAN	CAN	N.A.		N.A.	Review	Multimodal	0					0	Low	11
358	ccblock an effective use	CCBlock: An Effective Use of Deep Learning for Automatic Diagnosis of COVID-19 Using X-Ray Images	21.09.20	IRN	IRQ	N.A.		External	2. Detection/Diagnosis	X-Ray	1	0	0	0	0	1	Low	1
359	efficient and effective	Efficient and Effective Training of COVID-19 Classification Networks With Self-Supervised Dual-Track Learning to Rank.	20.08.20	CHN	CHN	N.A.		Self-recorded/clinical	2. Detection/Diagnosis	CT	1	1	1	1	0	4	Medium	7
360	improving explainability of image	Improving Explainability of Image Classification in Scenarios with Class Overlap: Application to COVID-19 and Pneumonia	16.08.20	USA	USA	N.A.		External	5. Post-hoc	X-Ray	0	0	0.5	0	0	0.5	Low	0
361	a rapid, accurate and	A Rapid, Accurate and Machine-Agnostic Segmentation and Quantification Method for CT-Based COVID-19 Diagnosis.	30.07.20	CHN	CHN	CHN		Self-recorded/clinical	3. Monitoring/Severity assessment	CT	1	0.5	1	1	0	3.5	Medium	22
363	fuzzy unique image transformation	Fuzzy Unique Image Transformation: Defense Against Adversarial Attacks On Deep COVID-19 Models	08.09.20	IND	IND	N.A.		External	5. Post-hoc	X-Ray	0	0	0.5	1	0	1.5	Low	0
364	deep transfer learning artificial intelligence	Deep transfer learning artificial intelligence accurately stages COVID-19 lung disease severity on portable chest radiographs.	28.07.20	USA	USA	N.A.		External	3. Monitoring/Severity assessment	X-Ray	1	0	0	0.5	0.5	2	Low	18
365	deploying machine and	Deploying Machine and Deep Learning Models for Efficient Data-Augmented Detection of COVID-19 Infections.	16.07.20	EGY	SAU	N.A.		External	2. Detection/Diagnosis	Multimodal	1	0	0	0.5	0	1.5	Low	23
366	systematic review of	Systematic review of artificial intelligence techniques in the detection and classification of COVID-19 medical images in terms of evaluation and benchmarking: Taxonomy analysis, challenges, future solutions and methodological aspects.	25.06.20	MYS	MYS	N.A.		N.A.	Review	Multimodal	1					1	Low	26
367	accurate screening of	Accurate Screening of COVID-19 Using Attention-Based Deep 3D Multiple Instance Learning.	30.07.20	CHN	CHN	CHN		Self-recorded/clinical	2. Detection/Diagnosis	CT	1	1	1	0.5	0	3.5	Medium	43
368	a model for the	A model for the effective COVID-19 identification in uncertainty environment using primary symptoms and CT scans.	04.09.20	EGY	EGY	N.A.		External	2. Detection/Diagnosis	Multimodal	1	0	1	0	0	2	Low	31
369	dynamic fusion based federated	Dynamic Fusion based Federated Learning for COVID-19 Detection	26.09.20	CHN	AUS	N.A.		External	2. Detection/Diagnosis	Multimodal	0	0	0.5	0.5	0	1	Low	5
370	a noiserobust framework	A Noise-Robust Framework for Automatic Segmentation of COVID-19 Pneumonia Lesions From CT Images.	30.07.20	CHN	CHN	CHN		Self-recorded/clinical	Segmentation-only	CT	1	1	1	1	0	4	Medium	37
372	multi-task driven explainable diagnosis	Multi-Task Driven Explainable Diagnosis of COVID-19 using Chest X-ray Images	03.08.20	IND	IND	N.A.		External	2. Detection/Diagnosis	X-Ray	0	0.5	1	1	0	2.5	Medium	0
373	label-free segmentation of covid-19	Label-Free Segmentation of COVID-19 Lesions in Lung CT	15.09.20	CHN	CHN	N.A.		External	Segmentation-only	CT	1	0.5	1	1	0	3.5	Medium	4
374	covid tv-unet segmenting covid-19	COVID TV-UNet: Segmenting COVID-19 Chest CT Images Using Connectivity Imposed U-Net	06.08.20	IRN	USA	N.A.		External	Segmentation-only	CT	0	0.5	1	1	0	2.5	Medium	6
375	prioratttention residual learning	Prior-Attention Residual Learning for More Discriminative COVID-19 Screening in CT Images.	30.07.20	CHN	CHN	CHN		Self-recorded/clinical	2. Detection/Diagnosis	CT	1	1	1	1	0	4	Medium	28
376	deep learning applications in	Deep learning applications in pulmonary medical imaging: recent updates and insights on COVID-19.	28.07.20	LBN	LBN	N.A.		N.A.	Review	Multimodal	1					1	Low	7
377	a survey on the	A Survey on the Use of AI and ML for Fighting the COVID-19 Pandemic	03.08.20	IND	USA	N.A.		N.A.	Review	Multimodal	0					0	Low	0
378	diagnosis of covid19	Diagnosis of COVID-19 Pneumonia Using Chest Radiography: Value of Artificial Intelligence.	24.09.20	USA	USA	USA		Self-recorded/clinical	2. Detection/Diagnosis	X-Ray	1	1	0.5	1	1	4.5	High	8
379	efficient gan-based chest radiographs	Efficient GAN-based Chest Radiographs (CXR) augmentation to diagnose coronavirus disease pneumonia.	06.06.20	SAU		N.A.		External	2. Detection/Diagnosis	X-Ray	1	0	0	0	0	1	Low	5
381	validation of chest computed	Validation of Chest Computed Tomography Artificial Intelligence to Determine the Requirement for Mechanical Ventilation and Risk of Mortality in Hospitalized Coronavirus Disease-19 Patients in a Tertiary Care Center In Mexico City.	13.10.20	MEX		MEX		Self-recorded/clinical	1. Risk identification	CT	1	0.5	0	0.5	0	2	Low	2
382	detection of covid-19 patients	Detection of Covid-19 Patients with Convolutional Neural Network Based Features on Multi-class X-ray Chest Images	10.12.20	TUR		N.A.		External	2. Detection/Diagnosis	X-Ray	1	0	0	0	0	1	Low	0
383	an integrated feature frame	An integrated feature frame work for automated segmentation of COVID-19 infection from lung CT images.	31.10.20	IND	IND	N.A.		External	Segmentation-only	CT	1	0	1	0.5	0	2.5	Medium	0
384	validation of expert system	Validation of expert system enhanced deep learning algorithm for automated screening for COVID-Pneumonia on chest X-rays	21.10.20	IND	IND	IND		Self-recorded/clinical	2. Detection/Diagnosis	X-Ray	0	0.5	0.5	0.5	0.5	2	Low	0
385	randgan randomized generative adversarial	RANDGAN: Randomized Generative Adversarial Network for Detection of COVID-19 in Chest X-ray	14.10.20	CAN	CAN	N.A.		External	2. Detection/Diagnosis	X-Ray	0	0	1	0	0	1	Low	2
386	the performance of deep	The Performance of Deep Neural Networks in Differentiating Chest X-Rays of COVID-19 Patients From Other Bacterial and Viral Pneumonias.	06.10.20	CAN	CAN	CAN		Self-recorded/clinical	2. Detection/Diagnosis	X-Ray	1	1	0	0	0	2	Low	3
387	emcnet automated covid-19 diagnosis	EMCNet: Automated COVID-19 diagnosis from X-ray images using convolutional neural network and ensemble of machine learning classifiers.	15.12.20	BGD	BGD	N.A.		External	2. Detection/Diagnosis	X-Ray	1	0	0.5	0.5	0	2	Low	0
388	analysis of covid-19 infections	Analysis of COVID-19 Infections on a CT Image Using DeepSense Model.	20.11.20	SAU	SAU	N.A.		External	2. Detection/Diagnosis	CT	1	0	0.5	0.5	0	2	Low	1
389	quantitative assessment of chest	Quantitative Assessment of Chest CT Patterns in COVID-19 and Bacterial Pneumonia patients: A Deep Learning Perspective	16.11.20	KOR	KOR	KOR		Self-recorded/clinical	2. Detection/Diagnosis	CT	1	0.5	0.5	1	0	3	Medium	0
390	deep learning model for	Deep Learning Model for Improving the Characterization of Coronavirus on Chest X-ray Images Using CNN	03.11.20	ZAF	ZAF	N.A.		External	2. Detection/Diagnosis	X-Ray	0	0	0	0	0	0	Low	0
391	open resource of clinical	Open resource of clinical data from patients with pneumonia for the prediction of COVID-19 outcomes via deep learning.	18.11.20	CHN	CHN	CHN		Self-recorded/clinical	4. Prognosis/Treatment	CT	1	1	0.5	1	0	3.5	Medium	8
392	ai-driven quantification, staging and	AI-driven quantification, staging and outcome prediction of COVID-19 pneumonia.	15.10.20	FRA	FRA	FRA		Self-recorded/clinical	4. Prognosis/Treatment	CT	1	1	1	1	1	5	High	8
393	mh-covidnet diagnosis of covid-19	MH-COVIDNet: Diagnosis of COVID-19 using deep neural networks and meta-heuristic-based feature selection on X-ray images.	04.10.20	TUR		N.A.		External	2. Detection/Diagnosis	X-Ray	1	0	0.5	0.5	0	2	Low	1
394	automated detection of covid-19	Automated detection of COVID-19 using ensemble of transfer learning with deep convolutional neural network based on CT scans.	16.11.20	IRN	IRN	N.A.		External	2. Detection/Diagnosis	CT	1	0	0	0.5	0	1.5	Low	2
395	abnormal lung quantification in	Abnormal Lung Quantification in Chest CT Images of COVID-19 Patients with Deep Learning and its Application to Severity Prediction.	22.11.20	CHN	CHN	CHN		Self-recorded/clinical	3. Monitoring/Severity assessment	CT	1	1	0.5	1	0.5	4	Medium	3
396	screening covid-19 based on	Screening COVID-19 Based on CT/CXR Images & Building a Publicly Available CT-scan Dataset of COVID-19	28.12.20	IRN		IRN		Self-recorded/clinical	2. Detection/Diagnosis	CT	0	1	0.5	0.5	0	2	Low	0
397	instacovnet-19 a deep learning	InstaCovNet-19: A deep learning classification model for the detection of COVID-19 patients using Chest X-ray.	29.10.20	IND		N.A.		External	2. Detection/Diagnosis	X-Ray	1	0	0	0	0	1	Low	3
398	pristine annotations-based multi-modal trained	Pristine annotations-based multi-modal trained artificial intelligence solution to triage chest X-ray for COVID-19	10.11.20	USA		N.A.		External	2. Detection/Diagnosis	Multimodal	0	0.5	0.5	0.5	0	1.5	Low	0
399	artificial intelligence-based classification of	Artificial Intelligence-Based Classification of Chest X-Ray Images into COVID-19 and Other Infectious Diseases.	06.10.20	IND		N.A.		External	2. Detection/Diagnosis	X-Ray	1	0	0	0	0	1	Low	2
400	survey of the detection	Survey of the Detection and Classification of Pulmonary Lesions via CT and X-Ray	31.12.20	CHN		N.A.		N.A.	Review	Multimodal	0					0	Low	0
401	clinical and laboratory data,	Clinical and laboratory data, radiological structured report findings and quantitative evaluation of lung involvement on baseline chest CT in COVID-19 patients to predict prognosis.	12.10.20	ITA	ITA	ITA		Self-recorded/clinical	4. Prognosis/Treatment	CT	1	0.5	0	0.5	0.5	2.5	Medium	2
402	assessing automated machine learning	Assessing Automated Machine Learning service to detect COVID-19 from X-Ray and CT images: A Real-time Smartphone Application case study	03.10.20	IRL		N.A.		External	2. Detection/Diagnosis	Multimodal	0	0	0	0	0	0	Low	0
403	covid-al the diagnosis of	COVID-AL: The diagnosis of COVID-19 with deep active learning.	26.11.20	CHN	CHN	N.A.		External	2. Detection/Diagnosis	CT	1	0	1	0.5	0	2.5	Medium	0
404	an integrated framework with	An Integrated Framework with Machine Learning and Radiomics for Accurate and Rapid Early Diagnosis of COVID-19 from Chest X-ray	02.10.20	SAU		N.A.		External	2. Detection/Diagnosis	X-Ray	0	0	0	0	0	0	Low	1
405	multiscale attention guided network	Multiscale Attention Guided Network for COVID-19 Diagnosis Using Chest X-ray Images	11.11.20	CHN		N.A.		External	2. Detection/Diagnosis	X-Ray	1	0.5	1	1	0	3.5	Medium	0
406	accuracy of deep learning	Accuracy of deep learning based computed tomography diagnostic system of COVID-19: a consecutive sampling external validation cohort study	18.11.20	JPN		JPN		Self-recorded/clinical	2. Detection/Diagnosis	CT	0	1	0	0.5	0.5	2	Low	0
407	bifurcated autoencoder for segmentation	Bifurcated Autoencoder for Segmentation of COVID-19 Infected Regions in CT Images	01.11.20	IRN	CAN	N.A.		External	2. Detection/Diagnosis	CT	0	0	0.5	0	0	0.5	Low	0
408	automated chest radiograph diagnosis	Automated chest radiograph diagnosis: A Twofer for tuberculosis and Covid-19	14.10.20	IND		IND		Self-recorded/clinical	2. Detection/Diagnosis	X-Ray	0	1	0	0.5	1	2.5	Medium	0
409	chs-net a deep learning	CHS-Net: A Deep learning approach for hierarchical segmentation of COVID-19 infected CT images	13.12.20	IND		IND		External	Segmentation-only	X-Ray	0	0	1	0.5	0	1.5	Low	0
410	using artificial intelligence to	Using artificial intelligence to assist radiologists in distinguishing COVID-19 from other pulmonary infections.	10.10.20	CHN		CHN		Self-recorded/clinical	2. Detection/Diagnosis	CT	1	1	0.5	0.5	1	4	Medium	0
411	transfer learning for covid-19	Transfer Learning for COVID-19 Pneumonia Detection and Classification in Chest X-ray Images	16.12.20	GRC		N.A.		External	2. Detection/Diagnosis	X-Ray	0	0	0	0	0	0	Low	0
412	distant domain transfer learning	Distant Domain Transfer Learning for Medical Imaging	10.12.20	USA		N.A.		External	Segmentation-only	CT	1	0.5	1	0.5	0	3	Medium	0
413	a five-layer deep convolutional	A five-layer deep convolutional neural network with stochastic pooling for chest CT-based COVID-19 diagnosis.	03.11.20	GBR		N.A.		External	2. Detection/Diagnosis	CT	1	0.5	1	1	0	3.5	Medium	5
414	covid-fact a fully-automated capsule	COVID-FACT: A Fully-Automated Capsule Network-based Framework for Identification of COVID-19 Cases from Chest CT scans	30.10.20	CAN		CAN		Self-recorded/clinical	2. Detection/Diagnosis	CT	0	1	0.5	0.5	0	2	Low	1
415	ct imaging features of	CT imaging features of different clinical types of COVID-19 calculated by AI system: a Chinese multicenter study.	12.10.20	CHN		CHN		Self-recorded/clinical	3. Monitoring/Severity assessment	CT	1	0.5	0	1	0	2.5	Medium	0
416	a deep transfer learning	A deep transfer learning model with classical data augmentation and CGAN to detect COVID-19 from chest CT radiography digital images.	10.10.20	EGY		N.A.		External	2. Detection/Diagnosis	CT	1	0	0.5	0	0	1.5	Low	20
417	classification of covid-19 coronavirus	Classification of Covid-19 Coronavirus, Pneumonia and Healthy Lungs in CT Scans Using Q-Deformed Entropy and Deep Learning Features.	01.05.20	IRQ		N.A.		External	2. Detection/Diagnosis	CT	1	1	0.5	0.5	0	3	Medium	14
418	transfer learning-based automatic detection	Transfer Learning-Based Automatic Detection of Coronavirus Disease 2019 (COVID-19) from Chest X-ray Images.	10.10.20	IRN		N.A.		External	2. Detection/Diagnosis	X-Ray	1	0	0	0	0	1	Low	0
419	effective deep learning approaches	Effective Deep Learning Approaches for Predicting COVID-19 Outcomes from Chest Computed Tomography Volumes	20.10.20	USA		N.A.		External	4. Prognosis/Treatment	CT	0	0.5	1	1	0	2.5	Medium	0
420	optimised genetic algorithm-extreme learning	Optimised genetic algorithm-extreme learning machine approach for automatic COVID-19 detection.	15.12.20	MYS		N.A.		External	2. Detection/Diagnosis	CT	1	0	0.5	0.5	0	2	Low	0
421	lightweight deep learning models	Lightweight deep learning models for detecting COVID-19 from chest X-ray images.	12.12.20	GBR		N.A.		External	2. Detection/Diagnosis	X-Ray	1	0	0	0	0	1	Low	1
422	detection and segmentation of	Detection and Segmentation of Lesion Areas in Chest CT Scans For The Prediction of COVID-19	27.10.20	GBR		N.A.		External	2. Detection/Diagnosis	CT	0	0	0.5	0	0	0.5	Low	4
423	evaluation of scalability and	Evaluation of Scalability and Degree of Fine-Tuning of Deep Convolutional Neural Networks for COVID-19 Screening on Chest X-ray Images Using Explainable Deep-Learning Algorithm.	07.11.20	KOR		N.A.		External	2. Detection/Diagnosis	X-Ray	1	0	0	0.5	0	1.5	Low	4
424	novel deep learning technique	Novel Deep Learning Technique Used in Management and Discharge of Hospitalized Patients with COVID-19 in China.	08.12.20	CHN		CHN		Self-recorded/clinical	5. Post-hoc	CT	1	1	0	0.5	1	3.5	Medium	0
425	deep learning and its	Deep learning and its role in COVID-19 medical imaging.	02.11.20	USA		N.A.		N.A.	Review	Multimodal	1					1	Low	0
426	automatic deep learning system	Automatic Deep Learning System for COVID-19 Infection Quantification in chest CT	01.10.20	KWT		N.A.		External	Segmentation-only	CT	0	0	0	0.5	0	0.5	Low	0
427	deep learning analysis provides	Deep learning analysis provides accurate COVID-19 diagnosis on chest computed tomography.	02.11.20	AUT		N.A.		External	2. Detection/Diagnosis	CT	1	0	0	0	0	1	Low	3
428	accuracy of conventional and	Accuracy of Conventional and Machine Learning Enhanced Chest Radiography for the Assessment of COVID-19 Pneumonia: Intra-Individual Comparison with CT.	06.11.20	CHE		CHE		Self-recorded/clinical	3. Monitoring/Severity assessment	Multimodal	1	0.5	0	1	1	3.5	Medium	0
429	domain adaptation based covid-19	Domain Adaptation based COVID-19 CT Lung Infections Segmentation Network	23.11.20	KOR		N.A.		External	Segmentation-only	CT	0	0	1	1	0	2	Low	0
430	rapid covid-19 diagnosis using	Rapid COVID-19 Diagnosis Using Deep Learning of the Computerized Tomography Scans	23.12.20	IRN		N.A.		External	2. Detection/Diagnosis	CT	0	0	0	0	0	0	Low	0
431	early-stage covid-19 diagnosis in	Early-stage COVID-19 diagnosis in presence of limited posteroanterior chest X-ray images via novel Pinball-OCSVM	16.12.20	IND		N.A.		External	2. Detection/Diagnosis	X-Ray	0	0	1	0.5	0	1.5	Low	0
432	covid-19 detection in chest	COVID-19 Detection in Chest X-Ray Images using a New Channel Boosted CNN	08.12.20	PAK		N.A.		External	2. Detection/Diagnosis	X-Ray	0	0.5	1	1	0	2.5	Medium	1
433	development and evaluation of	Development and evaluation of an artificial intelligence system for COVID-19 diagnosis.	09.10.20	CHN		CHN		Self-recorded/clinical	2. Detection/Diagnosis	Multimodal	1	1	1	1	1	5	High	89
434	decision and feature level	Decision and Feature Level Fusion of Deep Features Extracted from Public COVID-19 Data-sets	17.11.20	TUR		N.A.		External	2. Detection/Diagnosis	X-Ray	0	0	0	0.5	0	0.5	Low	0
435	dual-branch combination network (dcn)	Dual-branch combination network (DCN): Towards accurate diagnosis and lesion segmentation of COVID-19 using CT images.	08.10.20	CHN		CHN		Self-recorded/clinical	2. Detection/Diagnosis	CT	1	1	1	1	0.5	4.5	High	6
436	objective evaluation of deep	Objective Evaluation of Deep Uncertainty Predictions for COVID-19 Detection	22.12.20	IRN		N.A.		External	2. Detection/Diagnosis	X-Ray	0	0	0	0.5	0	0.5	Low	0
437	development of a quantitative	Development of a quantitative segmentation model to assess the effect of comorbidity on patients with COVID-19.	12.10.20	CHN		CHN		Self-recorded/clinical	Segmentation-only	CT	1	1	0	1	0	3	Medium	0
439	exploring the effect of	Exploring the Effect of Image Enhancement Techniques on COVID-19 Detection using Chest X-rays Images	25.11.20	BGD		N.A.		External	2. Detection/Diagnosis	X-Ray	0	0.5	0.5	0.5	0	1.5	Low	0
440	the importance of standardisation	The importance of standardisation - COVID-19 CT & Radiograph Image Data Stock for deep learning purpose.	28.10.20	POL		N.A.		Self-recorded/clinical	2. Detection/Diagnosis	CT	1	0.5	0	0	0	1.5	Low	1
441	medical imaging and computational	Medical Imaging and Computational Image Analysis in COVID-19 Diagnosis: A Review	01.10.20	IRN		N.A.		N.A.	Review	Multimodal	0					0	Low	0
442	using artificial intelligence for	Using Artificial Intelligence for COVID-19 Chest X-ray Diagnosis.	09.10.20	USA		N.A.		External	2. Detection/Diagnosis	X-Ray	1	0	0	0	0.5	1.5	Low	3
443	cgnet a graph-knowledge embedded	CGNet: A graph-knowledge embedded convolutional neural network for detection of pneumonia.	10.10.20	GBR		N.A.		External	2. Detection/Diagnosis	Multimodal	1	0	0.5	1	0	2.5	Medium	1
445	integrative analysis for covid-19	Integrative analysis for COVID-19 patient outcome prediction.	13.10.20	USA		USA	IRN	Self-recorded/clinical	4. Prognosis/Treatment	CT	1	1	0.5	1	0	3.5	Medium	7
446	triple-view convolutional neural networks	Triple-view Convolutional Neural Networks for COVID-19 Diagnosis with Chest X-ray	27.12.20	AUS		N.A.		External	2. Detection/Diagnosis	X-Ray	0	0	0.5	1	0	1.5	Low	0
447	identification of images of	Identification of images of COVID-19 from Chest Computed Tomography (CT) images using Deep learning: Comparing COGNEX VisionPro Deep Learning 1.0 Software with Open Source Convolutional Neural Networks	09.11.20	DEU		N.A.		External	2. Detection/Diagnosis	CT	0	0	0	0	0	0	Low	0
448	corodet a deep learning	CoroDet: A deep learning based classification for COVID-19 detection using chest X-ray images.	23.11.20	BGD		N.A.		External	2. Detection/Diagnosis	Multimodal	1	0.5	0	0.5	0	2	Low	2
449	stacknet-denvis a multi-layer perceptron	StackNet-DenVIS: a multi-layer perceptron stacked ensembling approach for COVID-19 detection using X-ray images.	04.12.20	IND		N.A.		External	2. Detection/Diagnosis	X-Ray	1	0	0.5	0.5	0	2	Low	0
450	lightweight model for the	Lightweight Model For The Prediction of COVID-19 Through The Detection And Segmentation of Lesions in Chest CT Scans	10.12.20	GBR		N.A.		External	2. Detection/Diagnosis	CT	0	0	0	0.5	0	0.5	Low	1
451	ct and clinical assessment	CT and clinical assessment in asymptomatic and pre-symptomatic patients with early SARS-CoV-2 in outbreak settings.	04.11.20	USA		USA		Self-recorded/clinical	1. Risk identification	CT	1	0	0	0.5	0	1.5	Low	0
452	review on diagnosis of	Review on Diagnosis of COVID-19 from Chest CT Images Using Artificial Intelligence.	26.09.20	TUR		N.A.		N.A.	Review	CT	1					1	Low	8
453	covid-19 pneumonia accurately detected	COVID-19 pneumonia accurately detected on chest radiographs with artificial intelligence.	12.11.20	ARG		ARG		Self-recorded/clinical	2. Detection/Diagnosis	X-Ray	1	0.5	0	0	1	2.5	Medium	0
454	covid-mtl multitask learning with	COVID-MTL: Multitask Learning with Shift3D and Random-weighted Loss for Automated Diagnosis and Severity Assessment of COVID-19	10.12.20	AUS		CHN		Self-recorded/clinical	3. Monitoring/Severity assessment	CT	0	1	1	1	0	3	Medium	0
455	classification of severe and	Classification of Severe and Critical Covid-19 Using Deep Learning and Radiomics.	09.12.20	CHN		CHN		Self-recorded/clinical	3. Monitoring/Severity assessment	CT	1	1	0.5	0.5	0	3	Medium	0
456	covsegnet a multi encoder-decoder	CovSegNet: A Multi Encoder-Decoder Architecture for Improved Lesion Segmentation of COVID-19 Chest CT Scans	02.12.20	BGD		N.A.		Self-recorded/clinical	Segmentation-only	CT	0	0	1	1	0	2	Low	0
457	a novel comparative study	A novel comparative study for detection of Covid-19 on CT lung images using texture analysis, machine learning, and deep learning methods.	06.10.20	TUR		N.A.		External	2. Detection/Diagnosis	CT	1	0	0	0.5	0	1.5	Low	4
458	context matters graph-based self-supervised	Context Matters: Graph-based Self-supervised Representation Learning for Medical Images	11.12.20	USA		N.A.		External	3. Monitoring/Severity assessment	CT	0	0	1	1	0	2	Low	0
459	development of a deep	Development of a deep learning classifier to accurately distinguish COVID-19 from look-a-like pathology on lung ultrasound	22.10.20	CAN		CAN		Self-recorded/clinical	2. Detection/Diagnosis	Ultrasound	0	1	0.5	0.5	1	3	Medium	1
460	automatic covid-19 detection from	Automatic COVID-19 Detection from chest radiographic images using Convolutional Neural Network	16.11.20	CHN		N.A.		External	2. Detection/Diagnosis	X-Ray	0	0	0	0	0	0	Low	0
461	uncertainty-driven ensembles of deep	Uncertainty-driven ensembles of deep architectures for multiclass classification. Application to COVID-19 diagnosis in chest X-ray images	27.11.20	ESP		N.A.		External	2. Detection/Diagnosis	X-Ray	0	0	0	0	0	0	Low	0
462	aiforcovid predicting the clinical	AIforCOVID: predicting the clinical outcomes in patients with COVID-19 applying AI to chest-X-rays. An Italian multicentre study	11.12.20	ITA		ITA		Self-recorded/clinical	4. Prognosis/Treatment	X-Ray	0	1	0.5	1	0	2.5	Medium	0
463	vidi descriptive visual data	ViDi: Descriptive Visual Data Clustering as Radiologist Assistant in COVID-19 Streamline Diagnostic	30.11.20	NLD		N.A.		External	2. Detection/Diagnosis	X-Ray	0	0	0.5	0.5	0	1	Low	0
464	the ensemble deep learning	The ensemble deep learning model for novel COVID-19 on CT images.	06.11.20	CHN		N.A.		External	2. Detection/Diagnosis	CT	1	0	0.5	1	0	2.5	Medium	3
465	hybrid-covid a novel hybrid	Hybrid-COVID: a novel hybrid 2D/3D CNN based on cross-domain adaptation approach for COVID-19 screening from chest X-ray images.	10.12.20	TUN		N.A.		External	2. Detection/Diagnosis	X-Ray	1	0	0.5	0.5	0	2	Low	0
466	triage of potential covid-19	Triage of Potential COVID-19 Patients from Chest X-ray Images using Hierarchical Convolutional Networks	16.12.20	IRL		N.A.		External	2. Detection/Diagnosis	X-Ray	1	0	0	0.5	0	1.5	Low	2
467	cnn-based transfer learning-bilstm network	CNN-based transfer learning-BiLSTM network: A novel approach for COVID-19 infection detection.	18.12.20	TUR		N.A.		External	2. Detection/Diagnosis	X-Ray	1	0	0.5	0	0	1.5	Low	2
468	explainable covid-19 detection using	Explainable COVID-19 Detection Using Chest CT Scans and Deep Learning	09.11.20	DEU		N.A.		External	2. Detection/Diagnosis	CT	1	0	0	0.5	0	1.5	Low	5
469	multi-task deep learning based	Multi-task deep learning based CT imaging analysis for COVID-19 pneumonia: Classification and segmentation.	03.10.20	FRA		N.A.		External	2. Detection/Diagnosis	CT	1	0	1	0.5	0	2.5	Medium	47
470	predicting intubation support requirement	Predicting intubation support requirement of patients using Chest X-ray with Deep Representation Learning	28.10.20	IND		N.A.		External	4. Prognosis/Treatment	X-Ray	0	0	0	0	0	0	Low	0
472	lungai a deep learning	LungAI: A Deep Learning Convolutional Neural Network for Automated Detection of COVID-19 from Posteroanterior Chest X-Rays	23.12.20	IND		N.A.		External	2. Detection/Diagnosis	X-Ray	0	0	0	0	0	0	Low	0
473	metacovid a siamese neural	MetaCOVID: A Siamese neural network framework with contrastive loss for n-shot diagnosis of COVID-19 patients	17.10.20	SAU		N.A.		External	2. Detection/Diagnosis	X-Ray	1	0	1	0.5	0	2.5	Medium	6
474	deep learning and medical	Deep learning and medical image processing for coronavirus (COVID-19) pandemic: A survey.	05.11.20	IND		N.A.		N.A.	Review	Multimodal	1					1	Low	7
475	ensemble-cvdnet a deep learning	Ensemble-CVDNet: A Deep Learning based End-to-End Classification Framework for COVID-19 Detection using Ensembles of Networks	09.12.20	TUR		N.A.		External	2. Detection/Diagnosis	X-Ray	0	0	0	0	0	0	Low	1
476	automated triage of covid-19	Automated triage of COVID-19 from various lung abnormalities using chest CT features	24.10.20	USA		N.A.		External	2. Detection/Diagnosis	CT	0	0.5	0.5	0	0	1	Low	0
477	application of an artificial	Application of an Artificial Intelligence Trilogy to Accelerate Processing of Suspected Patients With SARS-CoV-2 at a Smart Quarantine Station: Observational Study.	14.10.20	TWN		TWN		Self-recorded/clinical	2. Detection/Diagnosis	X-Ray	1	1	0.5	0.5	1	4	Medium	0
478	the usage of deep	The usage of deep neural network improves distinguishing COVID-19 from other suspected viral pneumonia by clinicians on chest CT: a real-world study.	19.11.20	CHN		CHN		Self-recorded/clinical	2. Detection/Diagnosis	CT	1	1	0	1	1	4	Medium	0
479	constructing and evaluating an	Constructing and Evaluating an Explainable Model for COVID-19 Diagnosis from Chest X-rays	19.12.20	IND		N.A.		External	2. Detection/Diagnosis	X-Ray	0	0	0.5	0	0	0.5	Low	0
480	m3lung-sys a deep learning	M3Lung-Sys: A Deep Learning System for Multi-Class Lung Pneumonia Screening from CT Imaging	13.12.20	CHN		CHN		Self-recorded/clinical	2. Detection/Diagnosis	CT	1	1	1	1	0	4	Medium	2
481	covid-19 ct image synthesis	COVID-19 CT Image Synthesis With a Conditional Generative Adversarial Network.	04.12.20	KOR	USA	N.A.		External	5. Post-hoc	CT	1	0	1	1	0	3	Medium	3
483	synthesis of covid-19 chest	Synthesis of COVID-19 Chest X-rays using Unpaired Image-to-Image Translation	20.10.20	CAN		N.A.		External	5. Post-hoc	X-Ray	0	0	0.5	0.5	0	1	Low	0
484	a model based on	A model based on CT radiomic features for predicting RT-PCR becoming negative in coronavirus disease 2019 (COVID-19) patients.	20.10.20	CHN		CHN		Self-recorded/clinical	4. Prognosis/Treatment	CT	1	1	0	0.5	0	2.5	Medium	0
485	classification of covid-19 in	Classification of COVID-19 in Chest CT Images using Convolutional Support Vector Machines	11.11.20	TUR		N.A.		External	2. Detection/Diagnosis	CT	0	0	0.5	0	0	0.5	Low	0
486	the investigation of multiresolution	The investigation of multiresolution approaches for chest X-ray image based COVID-19 detection.	29.09.20	TUR		N.A.		External	2. Detection/Diagnosis	X-Ray	1	0	1	0	0	2	Low	1
488	implementation of convolutional neural	Implementation of convolutional neural network approach for COVID-19 disease detection.	23.10.20	TUR		N.A.		External	2. Detection/Diagnosis	X-Ray	1	0	0	0	0	1	Low	0
489	automated covid-19 detection from	Automated covid-19 detection from frontal Chest X-Ray images using Deep Learning: an online feasibility study	06.11.20	ESP		N.A.		External	2. Detection/Diagnosis	X-Ray	0	0.5	0	0	0	0.5	Low	0
490	analyzing inter-reader variability affecting	Analyzing inter-reader variability affecting deep ensemble learning for COVID-19 detection in chest radiographs.	12.11.20	USA		N.A.		External	2. Detection/Diagnosis	X-Ray	1	0.5	0.5	1	1	4	Medium	1
491	toward data-efficient learning a	Toward data-efficient learning: A benchmark for COVID-19 CT lung and infection segmentation.	01.12.20	CHN		N.A.		External	Segmentation-only	CT	1	0	0.5	1	0	2.5	Medium	4
492	artificial intelligence applied to	Artificial Intelligence applied to chest X-Ray images for the automatic detection of COVID-19. A thoughtful evaluation approach	14.12.20	ESP		N.A.		External	2. Detection/Diagnosis	X-Ray	1	0.5	0	1	0	2.5	Medium	1
493	a deep-learning diagnostic support	A Deep-Learning Diagnostic Support System for the Detection of COVID-19 Using Chest Radiographs: A Multireader Validation Study.	26.10.20	CHE		N.A.		External	2. Detection/Diagnosis	X-Ray	1	0.5	0	1	1	3.5	Medium	3
494	severity and consolidation quantification	Severity and Consolidation Quantification of COVID-19 From CT Images Using Deep Learning Based on Hybrid Weak Labels.	12.10.20	USA		IRN	ITA	Self-recorded/clinical	3. Monitoring/Severity assessment	CT	1	1	1	0.5	0	3.5	Medium	1
495	chest x-ray image phase	Chest X-ray Image Phase Features for Improved Diagnosis of COVID-19 Using Convolutional Neural Network	18.12.20	USA		N.A.		External	2. Detection/Diagnosis	X-Ray	1	0	0.5	1	0	2.5	Medium	0
496	interpreting uncertainty in model	Interpreting Uncertainty in Model Predictions For COVID-19 Diagnosis	26.10.20	CAN		N.A.		External	2. Detection/Diagnosis	X-Ray	0	0	0.5	0	0	0.5	Low	0
497	covid-19 classification of x-ray	COVID-19 Classification of X-ray Images Using Deep Neural Networks	03.10.20	ISR		ISR		Self-recorded/clinical	2. Detection/Diagnosis	X-Ray	0	1	0	0.5	0	1.5	Low	2
498	vulnerability of deep neural	Vulnerability of deep neural networks for detecting COVID-19 cases from chest X-ray images to universal adversarial attacks.	17.12.20	JPN		N.A.		External	2. Detection/Diagnosis	X-Ray	1	0	0.5	0.5	0	2	Low	6
499	mavidh score a covid-19	MAVIDH Score: A COVID-19 Severity Scoring using Chest X-Ray Pathology Features	30.11.20	AUS		N.A.		External	3. Monitoring/Severity assessment	X-Ray	0	0	0.5	0.5	0	1	Low	0
500	flannel focal loss based	FLANNEL: Focal Loss Based Neural Network Ensemble for COVID-19 Detection	30.10.20	CHN		N.A.		External	2. Detection/Diagnosis	X-Ray	0	0	0.5	0.5	0	1	Low	3
501	covidgr dataset and covid-sdnet	COVIDGR Dataset and COVID-SDNet Methodology for Predicting COVID-19 Based on Chest X-Ray Images.	11.11.20	ESP		ESP		Self-recorded/clinical	3. Monitoring/Severity assessment	X-Ray	1	1	1	1	0	4	Medium	11
502	ct image segmentation for	CT Image Segmentation for Inflamed and Fibrotic Lungs Using a Multi-Resolution Convolutional Neural Network	16.10.20	USA		N.A.		External	Segmentation-only	CT	1	0	0.5	0.5	0	2	Low	0
503	issues associated with deploying	Issues associated with deploying CNN transfer learning to detect COVID-19 from chest X-rays.	06.10.20	IRQ		N.A.		External	2. Detection/Diagnosis	X-Ray	1	0	0	0.5	0	1.5	Low	1
505	detection of covid-19 disease	Detection of COVID-19 Disease from Chest X-Ray Images: A Deep Transfer Learning Framework	12.11.20	JPN		N.A.		External	2. Detection/Diagnosis	X-Ray	0	0	0	0	0	0	Low	0
506	the study of automatic	The study of automatic machine learning base on radiomics of non-focus area in the first chest CT of different clinical types of COVID-19 pneumonia.	03.11.20	CHN		CHN		Self-recorded/clinical	2. Detection/Diagnosis	CT	1	1	0	0.5	0	2.5	Medium	1
507	ct-caps feature extraction-based automated	CT-CAPS: Feature Extraction-based Automated Framework for COVID-19 Disease Identification from Chest CT Scans using Capsule Networks	30.10.20	CAN		CAN		External	2. Detection/Diagnosis	CT	0	0	0.5	0.5	0	1	Low	0
508	single-shot lightweight model for	Single-Shot Lightweight Model For The Detection of Lesions And The Prediction of COVID-19 From Chest CT Scans	03.12.20	GBR		N.A.		External	2. Detection/Diagnosis	CT	0	0	0.5	0	0	0.5	Low	3
510	deep learning fusion for	Deep Learning Fusion for COVID-19 Diagnosis	14.12.20	GBR		N.A.		External	2. Detection/Diagnosis	Multimodal	0	0	0	0	0	0	Low	0
511	deep transfer learning for	Deep Transfer Learning for COVID-19 Prediction: Case Study for Limited Data Problems.	23.11.20	SAU		N.A.		External	2. Detection/Diagnosis	X-Ray	1	0	0	0	0	1	Low	0
512	covid-chexnet hybrid deep learning	COVID-CheXNet: hybrid deep learning framework for identifying COVID-19 virus in chest X-rays images.	21.11.20	IRQ		N.A.		External	2. Detection/Diagnosis	X-Ray	1	0	0.5	0.5	0	2	Low	5
513	application of deep learning	Application of deep learning techniques for detection of COVID-19 cases using chest X-ray images: A comprehensive study.	16.11.20	IND		N.A.		External	2. Detection/Diagnosis	X-Ray	1	0	0	0	0	1	Low	5
514	diagnosis prognosis of covid-19 images	Diagnosis/Prognosis of COVID-19 Images: Challenges, Opportunities, and Applications	28.12.20	CAN		N.A.		N.A.	Review	Multimodal	0					0	Low	0
515	deep learning segmentation model	Deep learning segmentation model for automated detection of the opacity regions in the chest X-rays of the Covid-19 positive patients and the application for disease severity	21.10.20	USA		USA		External	Segmentation-only	CT	0	0	0	0	0	0	Low	0
516	prediction of disease progression	Prediction of disease progression in patients with COVID-19 by artificial intelligence assisted lesion quantification.	16.12.20	CHN		CHN		Self-recorded/clinical	4. Prognosis/Treatment	CT	1	0.5	0	0.5	0	2	Low	0
517	deep neural networks for	Deep Neural Networks for COVID-19 Detection and Diagnosis using Images and Acoustic-based Techniques: A Recent Review	10.12.20	DZA		N.A.		N.A.	Review	Multimodal	0					0	Low	0
518	ai aiding in diagnosing,	AI aiding in diagnosing, tracking recovery of COVID-19 using deep learning on Chest CT scans.	08.11.20	IND		N.A.		External	Segmentation-only	CT	1	0	0	0	0	1	Low	1
519	prediction of covid-19 severity	Prediction of COVID-19 Severity Using Chest Computed Tomography and Laboratory Measurements: Evaluation Using a Machine Learning Approach.	17.11.20	CHN		CHN		Self-recorded/clinical	4. Prognosis/Treatment	CT	1	0	0	1	0	2	Low	0
520	deep metric learning-based image	Deep Metric Learning-based Image Retrieval System for Chest Radiograph and its Clinical Applications in COVID-19	26.11.20	USA		KOR	USA	Self-recorded/clinical	2. Detection/Diagnosis	X-Ray	1	1	0.5	1	0	3.5	Medium	0
521	integration of clinical characteristics,	Integration of clinical characteristics, lab tests and a deep learning CT scan analysis to predict severity of hospitalized COVID-19 patients.	06.10.20	FRA		FRA		Self-recorded/clinical	3. Monitoring/Severity assessment	CT	0	1	0.5	1	0.5	3	Medium	0
522	accurate and rapid diagnosis	Accurate and Rapid Diagnosis of COVID-19 Pneumonia with Batch Effect Removal of Chest CT-Scans and Interpretable Artificial Intelligence	23.11.20	IRN		IRN		Self-recorded/clinical	2. Detection/Diagnosis	CT	0	1	0.5	1	0	2.5	Medium	0
523	an empirical study on	An Empirical Study on Detecting COVID-19 in Chest X-ray Images Using Deep Learning Based Methods	10.10.20	IRN		N.A.		External	2. Detection/Diagnosis	X-Ray	0	0	0	0	0	0	Low	0
524	gasnet weakly-supervised framework for	GASNet: Weakly-supervised Framework for COVID-19 Lesion Segmentation	19.10.20	CHN		N.A.		External	Segmentation-only	CT	0	0	1	1	0	2	Low	2
